# Supplementary material for: Elucidating and mining the Tulipa and Lilium transcriptomes
Source: Plant Mol Biol. 2016 Jul 7;92(3):249–61. doi: 10.1007/s11103-016-0508-1 (PMC5566170; doi:10.1007/s11103-016-0508-1)
Supplement: Supplementary file 1 — Supplementary material 1 (XLSX 92 KB) [file 11103_2016_508_MOESM1_ESM.xlsx]

## Sheet: Count 10
Gene ID	Gene name	Gene description
AT1G07130	STN1	CST complex subunit STN1 [Source:UniProtKB/Swiss-Prot;Acc:Q9LMK5]
AT1G13510		Protein of unknown function (DUF1262) [Source:TAIR;Acc:AT1G13510]
AT1G14345		NAD(P)-linked oxidoreductase superfamily protein [Source:TAIR;Acc:AT1G14345]
AT1G17235	RTFL11	ROTUNDIFOLIA like 11 [Source:TAIR;Acc:AT1G17235]
AT1G49330		hydroxyproline-rich glycoprotein family protein [Source:TAIR;Acc:AT1G49330]
AT1G53490	HEI10	E3 ubiquitin-protein ligase CCNB1IP1 homolog [Source:UniProtKB/Swiss-Prot;Acc:F4HRI2]
AT1G65190		Protein kinase superfamily protein [Source:TAIR;Acc:AT1G65190]
AT1G65250		Probable inactive receptor-like protein kinase At1g65250 [Source:UniProtKB/Swiss-Prot;Acc:O80795]
AT1G69970	CLE26	CLAVATA3/ESR (CLE)-related protein 26 [Source:UniProtKB/Swiss-Prot;Acc:O04547]
AT1G71740		unknown protein; Has 82 Blast hits to 82 proteins in 12 species: Archae - 0; Bacteria - 0; Metazoa - 0; Fungi - 0; Plants - 82; Viruses - 0; Other Eukaryotes - 0 (source: NCBI BLink). [Source:TAIR;Acc:AT1G71740]
AT2G16190		BEST Arabidopsis thaliana protein match is: hydroxyproline-rich glycoprotein family protein (TAIR:AT1G49330.1); Has 77 Blast hits to 77 proteins in 25 species: Archae - 0; Bacteria - 0; Metazoa - 6; Fungi - 13; Plants - 56; Viruses - 0; Other Eukary /.../ 2 (source: NCBI BLink). [Source:TAIR;Acc:AT2G16190]
AT2G27229		Pentatricopeptide repeat (PPR) superfamily protein [Source:TAIR;Acc:AT2G27229]
AT3G11300		unknown protein; BEST Arabidopsis thaliana protein match is: unknown protein (TAIR:AT3G11290.1); Has 89 Blast hits to 89 proteins in 8 species: Archae - 0; Bacteria - 0; Metazoa - 0; Fungi - 0; Plants - 89; Viruses - 0; Other Eukaryotes - 0 (source: /.../BLink). [Source:TAIR;Acc:AT3G11300]
AT3G14760		unknown protein; FUNCTIONS IN: molecular_function unknown; INVOLVED IN: biological_process unknown; LOCATED IN: endomembrane system; EXPRESSED IN: 6 plant structures; EXPRESSED DURING: LP.04 four leaves visible, LP.02 two leaves visible; Has 63 Blas /.../ to 63 proteins in 13 species: Archae - 0; Bacteria - 0; Metazoa - 0; Fungi - 0; Plants - 63; Viruses - 0; Other Eukaryotes - 0 (source: NCBI BL…
AT3G15518		unknown protein; FUNCTIONS IN: molecular_function unknown; INVOLVED IN: biological_process unknown; LOCATED IN: cellular_component unknown; Has 30201 Blast hits to 17322 proteins in 780 species: Archae - 12; Bacteria - 1396; Metazoa - 17338; Fungi - /.../ Plants - 5037; Viruses - 0; Other Eukaryotes - 2996 (source: NCBI BLink). [Source:TAIR;Acc:AT3G15518]
AT3G17265		Putative F-box protein At3g17265 [Source:UniProtKB/Swiss-Prot;Acc:Q9LUU5]
AT3G18340		Putative F-box protein At3g18340 [Source:UniProtKB/Swiss-Prot;Acc:Q9LS56]
AT3G21900	CRRSP16	Receptor-like protein kinase-related family protein [Source:TAIR;Acc:AT3G21900]
AT3G22100	BHLH117	Transcription factor bHLH117 [Source:UniProtKB/Swiss-Prot;Acc:Q9LRJ4]
AT3G25720		RNA-directed DNA polymerase (reverse transcriptase)-related family protein [Source:TAIR;Acc:AT3G25720]
AT3G28455	CLE25	CLAVATA3/ESR (CLE)-related protein 25 [Source:UniProtKB/Swiss-Prot;Acc:Q8LFL4]
AT3G50980	XERO1	Dehydrin Xero 1 [Source:UniProtKB/Swiss-Prot;Acc:P25863]
AT3G57640		Protein kinase superfamily protein [Source:TAIR;Acc:AT3G57640]
AT3G61660		unknown protein; BEST Arabidopsis thaliana protein match is: unknown protein (TAIR:AT2G46375.1); Has 28 Blast hits to 28 proteins in 7 species: Archae - 0; Bacteria - 0; Metazoa - 0; Fungi - 0; Plants - 28; Viruses - 0; Other Eukaryotes - 0 (source: /.../BLink). [Source:TAIR;Acc:AT3G61660]
AT4G11521	CRK34	Putative cysteine-rich receptor-like protein kinase 34 [Source:UniProtKB/Swiss-Prot;Acc:Q8LPI0]
AT4G20790		Leucine-rich repeat protein kinase family protein [Source:TAIR;Acc:AT4G20790]
AT4G27810		unknown protein; CONTAINS InterPro DOMAIN/s: Protein of unknown function DUF688 (InterPro:IPR007789); BEST Arabidopsis thaliana protein match is: unknown protein (TAIR:AT5G53030.1); Has 73 Blast hits to 66 proteins in 11 species: Archae - 0; Bacteri /.../ Metazoa - 0; Fungi - 0; Plants - 73; Viruses - 0; Other Eukaryotes - 0 (source: NCBI BLink). [Source:TAIR;Acc:AT4G27810]
AT5G03590		GDSL-like Lipase/Acylhydrolase superfamily protein [Source:TAIR;Acc:AT5G03590]
AT5G07510	GRP14	glycine-rich protein 14 [Source:TAIR;Acc:AT5G07510]
AT5G07520	GRP18	glycine-rich protein 18 [Source:TAIR;Acc:AT5G07520]
AT5G07530	GRP17	Oleosin GRP-17 [Source:UniProtKB/Swiss-Prot;Acc:Q9LY09]
AT5G07540	GRP16	glycine-rich protein 16 [Source:TAIR;Acc:AT5G07540]
AT5G07550	GRP19	glycine-rich protein 19 [Source:TAIR;Acc:AT5G07550]
AT5G07560	GRP20	glycine-rich protein 20 [Source:TAIR;Acc:AT5G07560]
AT5G07570		glycine/proline-rich protein [Source:TAIR;Acc:AT5G07570]
AT5G07571		Oleosin family protein [Source:TAIR;Acc:AT5G07571]
AT5G10210		CONTAINS InterPro DOMAIN/s: C2 calcium-dependent membrane targeting (InterPro:IPR000008); BEST Arabidopsis thaliana protein match is: unknown protein (TAIR:AT5G65030.1); Has 1807 Blast hits to 1807 proteins in 277 species: Archae - 0; Bacteria - 0; /.../a - 736; Fungi - 347; Plants - 385; Viruses - 0; Other Eukaryotes - 339 (source: NCBI BLink). [Source:TAIR;Acc:AT5G10210]
AT5G11620		SWIM zinc finger family protein / mitogen-activated protein kinase kinase kinase (MAPKKK)-related [Source:TAIR;Acc:AT5G11620]
AT5G16920		Fasciclin-like arabinogalactan family protein [Source:TAIR;Acc:AT5G16920]
AT5G18870		Inosine-uridine preferring nucleoside hydrolase family protein [Source:TAIR;Acc:AT5G18870]
AT5G18890		Inosine-uridine preferring nucleoside hydrolase family protein [Source:TAIR;Acc:AT5G18890]
AT5G26730		Fasciclin-like arabinogalactan family protein [Source:TAIR;Acc:AT5G26730]
AT5G42760		Leucine carboxyl methyltransferase [Source:TAIR;Acc:AT5G42760]
AT5G43650	BHLH92	Transcription factor bHLH92 [Source:UniProtKB/Swiss-Prot;Acc:Q9FIX5]
AT5G46440		FUNCTIONS IN: molecular_function unknown; INVOLVED IN: biological_process unknown; LOCATED IN: endomembrane system; BEST Arabidopsis thaliana protein match is: Pentatricopeptide repeat (PPR) superfamily protein (TAIR:AT5G46460.1); Has 1807 Blast hit /.../807 proteins in 277 species: Archae - 0; Bacteria - 0; Metazoa - 736; Fungi - 347; Plants - 385; Viruses - 0; Other Eukaryotes - 339 (source: NC…
AT5G48920	TED7	tracheary element differentiation-related 7 [Source:TAIR;Acc:AT5G48920]
AT5G51680		hydroxyproline-rich glycoprotein family protein [Source:TAIR;Acc:AT5G51680]
AT5G51800		Protein kinase superfamily protein [Source:TAIR;Acc:AT5G51800]
AT5G52290	SHOC1	shortage in chiasmata 1 [Source:TAIR;Acc:AT5G52290]
AT5G53220		unknown protein; Has 3099 Blast hits to 2528 proteins in 332 species: Archae - 2; Bacteria - 245; Metazoa - 1059; Fungi - 555; Plants - 177; Viruses - 49; Other Eukaryotes - 1012 (source: NCBI BLink). [Source:TAIR;Acc:AT5G53220]
AT5G54740	SESA5	2S seed storage protein 5 [Source:UniProtKB/Swiss-Prot;Acc:Q9FH31]
AT5G61610		Oleosin family protein [Source:TAIR;Acc:AT5G61610]
AT5G65030		unknown protein; BEST Arabidopsis thaliana protein match is: unknown protein (TAIR:AT5G10210.1); Has 1807 Blast hits to 1807 proteins in 277 species: Archae - 0; Bacteria - 0; Metazoa - 736; Fungi - 347; Plants - 385; Viruses - 0; Other Eukaryotes - /.../source: NCBI BLink). [Source:TAIR;Acc:AT5G65030]
AT5G66400	RAB18	Dehydrin Rab18 [Source:UniProtKB/Swiss-Prot;Acc:P30185]
ATMG00010	ORF153A	Uncharacterized mitochondrial protein AtMg00010 [Source:UniProtKB/Swiss-Prot;Acc:P93275]

## Sheet: Count 20
Gene ID	Gene name	Gene description
AT1G01690	ATPRD3	putative recombination initiation defects 3 [Source:TAIR;Acc:AT1G01690]
AT1G05291		Protein of unknown function (DUF1218) [Source:TAIR;Acc:AT1G05291]
AT1G06925		FUNCTIONS IN: molecular_function unknown; INVOLVED IN: biological_process unknown; LOCATED IN: endomembrane system; BEST Arabidopsis thaliana protein match is: Putative endonuclease or glycosyl hydrolase (TAIR:AT4G20480.1); Has 152 Blast hits to 136 /.../ins in 9 species: Archae - 0; Bacteria - 0; Metazoa - 0; Fungi - 0; Plants - 152; Viruses - 0; Other Eukaryotes - 0 (source: NCBI BLink). [Sourc…
AT1G07060		unknown protein; Has 30 Blast hits to 30 proteins in 10 species: Archae - 0; Bacteria - 0; Metazoa - 0; Fungi - 0; Plants - 30; Viruses - 0; Other Eukaryotes - 0 (source: NCBI BLink). [Source:TAIR;Acc:AT1G07060]
AT1G07130	STN1	CST complex subunit STN1 [Source:UniProtKB/Swiss-Prot;Acc:Q9LMK5]
AT1G10220		BEST Arabidopsis thaliana protein match is: ZCF37 (TAIR:AT1G59590.1); Has 43 Blast hits to 43 proteins in 15 species: Archae - 0; Bacteria - 2; Metazoa - 7; Fungi - 0; Plants - 27; Viruses - 0; Other Eukaryotes - 7 (source: NCBI BLink). [Source:TAIR;Acc:AT1G10220]
AT1G13050		unknown protein; BEST Arabidopsis thaliana protein match is: unknown protein (TAIR:AT3G26350.1); Has 538 Blast hits to 510 proteins in 88 species: Archae - 0; Bacteria - 23; Metazoa - 81; Fungi - 36; Plants - 361; Viruses - 8; Other Eukaryotes - 29 /.../e: NCBI BLink). [Source:TAIR;Acc:AT1G13050]
AT1G13510		Protein of unknown function (DUF1262) [Source:TAIR;Acc:AT1G13510]
AT1G14345		NAD(P)-linked oxidoreductase superfamily protein [Source:TAIR;Acc:AT1G14345]
AT1G16770		unknown protein; Has 109 Blast hits to 109 proteins in 52 species: Archae - 0; Bacteria - 4; Metazoa - 0; Fungi - 71; Plants - 32; Viruses - 0; Other Eukaryotes - 2 (source: NCBI BLink). [Source:TAIR;Acc:AT1G16770]
AT1G17235	RTFL11	ROTUNDIFOLIA like 11 [Source:TAIR;Acc:AT1G17235]
AT1G19610	PDF1.4	Defensin-like protein 19 [Source:UniProtKB/Swiss-Prot;Acc:P82787]
AT1G21140		Vacuolar iron transporter homolog 1 [Source:UniProtKB/Swiss-Prot;Acc:Q9LPU9]
AT1G21390	emb2170	embryo defective 2170 [Source:TAIR;Acc:AT1G21390]
AT1G22600		Late embryogenesis abundant protein (LEA) family protein [Source:TAIR;Acc:AT1G22600]
AT1G26140		unknown protein; BEST Arabidopsis thaliana protein match is: unknown protein (TAIR:AT1G68700.1); Has 35 Blast hits to 35 proteins in 8 species: Archae - 0; Bacteria - 0; Metazoa - 0; Fungi - 0; Plants - 35; Viruses - 0; Other Eukaryotes - 0 (source: /.../BLink). [Source:TAIR;Acc:AT1G26140]
AT1G49330		hydroxyproline-rich glycoprotein family protein [Source:TAIR;Acc:AT1G49330]
AT1G53490	HEI10	E3 ubiquitin-protein ligase CCNB1IP1 homolog [Source:UniProtKB/Swiss-Prot;Acc:F4HRI2]
AT1G55010	PDF1.5	Defensin-like protein 18 [Source:UniProtKB/Swiss-Prot;Acc:Q9FZ31]
AT1G59530	ATBZIP4	basic leucine-zipper 4 [Source:TAIR;Acc:AT1G59530]
AT1G60720		RNA-directed DNA polymerase (reverse transcriptase)-related family protein [Source:TAIR;Acc:AT1G60720]
AT1G65190		Protein kinase superfamily protein [Source:TAIR;Acc:AT1G65190]
AT1G65250		Probable inactive receptor-like protein kinase At1g65250 [Source:UniProtKB/Swiss-Prot;Acc:O80795]
AT1G66100		Probable thionin-2.4 [Source:UniProtKB/Swiss-Prot;Acc:Q9C8D6]
AT1G67470		Inactive serine/threonine-protein kinase At1g67470 [Source:UniProtKB/Swiss-Prot;Acc:O64798]
AT1G68250		unknown protein; Has 5 Blast hits to 5 proteins in 2 species: Archae - 0; Bacteria - 0; Metazoa - 0; Fungi - 0; Plants - 5; Viruses - 0; Other Eukaryotes - 0 (source: NCBI BLink). [Source:TAIR;Acc:AT1G68250]
AT1G69970	CLE26	CLAVATA3/ESR (CLE)-related protein 26 [Source:UniProtKB/Swiss-Prot;Acc:O04547]
AT1G71740		unknown protein; Has 82 Blast hits to 82 proteins in 12 species: Archae - 0; Bacteria - 0; Metazoa - 0; Fungi - 0; Plants - 82; Viruses - 0; Other Eukaryotes - 0 (source: NCBI BLink). [Source:TAIR;Acc:AT1G71740]
AT1G72260	THI2.1	Thionin-2.1 [Source:UniProtKB/Swiss-Prot;Acc:Q42596]
AT1G75550		glycine-rich protein [Source:TAIR;Acc:AT1G75550]
AT1G75830	PDF1.1	Defensin-like protein 13 [Source:UniProtKB/Swiss-Prot;Acc:P30224]
AT1G76740		unknown protein; BEST Arabidopsis thaliana protein match is: unknown protein (TAIR:AT1G76840.1); Has 3683 Blast hits to 2942 proteins in 407 species: Archae - 9; Bacteria - 440; Metazoa - 1472; Fungi - 269; Plants - 192; Viruses - 8; Other Eukaryote /.../93 (source: NCBI BLink). [Source:TAIR;Acc:AT1G76740]
AT1G76800		Vacuolar iron transporter homolog 2 [Source:UniProtKB/Swiss-Prot;Acc:Q9SRD3]
AT2G15010		Probable thionin-2.3 [Source:UniProtKB/Swiss-Prot;Acc:Q8VZK8]
AT2G15180		Zinc knuckle (CCHC-type) family protein [Source:TAIR;Acc:AT2G15180]
AT2G16190		BEST Arabidopsis thaliana protein match is: hydroxyproline-rich glycoprotein family protein (TAIR:AT1G49330.1); Has 77 Blast hits to 77 proteins in 25 species: Archae - 0; Bacteria - 0; Metazoa - 6; Fungi - 13; Plants - 56; Viruses - 0; Other Eukary /.../ 2 (source: NCBI BLink). [Source:TAIR;Acc:AT2G16190]
AT2G26010	PDF1.3	Defensin-like protein 14 [Source:UniProtKB/Swiss-Prot;Acc:O80995]
AT2G26020	PDF1.2B	Putative defensin-like protein 15 [Source:UniProtKB/Swiss-Prot;Acc:O80994]
AT2G26520		unknown protein; BEST Arabidopsis thaliana protein match is: unknown protein (TAIR:AT3G57500.1); Has 51 Blast hits to 51 proteins in 11 species: Archae - 0; Bacteria - 1; Metazoa - 0; Fungi - 0; Plants - 50; Viruses - 0; Other Eukaryotes - 0 (source /.../ BLink). [Source:TAIR;Acc:AT2G26520]
AT2G27229		Pentatricopeptide repeat (PPR) superfamily protein [Source:TAIR;Acc:AT2G27229]
AT2G35230	IKU1	Protein HAIKU1 [Source:UniProtKB/Swiss-Prot;Acc:O82170]
AT2G46455		OxaA/YidC-like membrane insertion protein [Source:TAIR;Acc:AT2G46455]
AT3G02400		SMAD/FHA domain-containing protein [Source:TAIR;Acc:AT3G02400]
AT3G09280		unknown protein; FUNCTIONS IN: molecular_function unknown; INVOLVED IN: biological_process unknown; LOCATED IN: endomembrane system; EXPRESSED IN: root; Has 31 Blast hits to 31 proteins in 9 species: Archae - 0; Bacteria - 0; Metazoa - 0; Fungi - 0; /.../s - 31; Viruses - 0; Other Eukaryotes - 0 (source: NCBI BLink). [Source:TAIR;Acc:AT3G09280]
AT3G09580		FAD/NAD(P)-binding oxidoreductase family protein [Source:TAIR;Acc:AT3G09580]
AT3G09925		Pollen Ole e 1 allergen and extensin family protein [Source:TAIR;Acc:AT3G09925]
AT3G11300		unknown protein; BEST Arabidopsis thaliana protein match is: unknown protein (TAIR:AT3G11290.1); Has 89 Blast hits to 89 proteins in 8 species: Archae - 0; Bacteria - 0; Metazoa - 0; Fungi - 0; Plants - 89; Viruses - 0; Other Eukaryotes - 0 (source: /.../BLink). [Source:TAIR;Acc:AT3G11300]
AT3G14760		unknown protein; FUNCTIONS IN: molecular_function unknown; INVOLVED IN: biological_process unknown; LOCATED IN: endomembrane system; EXPRESSED IN: 6 plant structures; EXPRESSED DURING: LP.04 four leaves visible, LP.02 two leaves visible; Has 63 Blas /.../ to 63 proteins in 13 species: Archae - 0; Bacteria - 0; Metazoa - 0; Fungi - 0; Plants - 63; Viruses - 0; Other Eukaryotes - 0 (source: NCBI BL…
AT3G15518		unknown protein; FUNCTIONS IN: molecular_function unknown; INVOLVED IN: biological_process unknown; LOCATED IN: cellular_component unknown; Has 30201 Blast hits to 17322 proteins in 780 species: Archae - 12; Bacteria - 1396; Metazoa - 17338; Fungi - /.../ Plants - 5037; Viruses - 0; Other Eukaryotes - 2996 (source: NCBI BLink). [Source:TAIR;Acc:AT3G15518]
AT3G17265		Putative F-box protein At3g17265 [Source:UniProtKB/Swiss-Prot;Acc:Q9LUU5]
AT3G18340		Putative F-box protein At3g18340 [Source:UniProtKB/Swiss-Prot;Acc:Q9LS56]
AT3G19800		Protein of unknown function (DUF177) [Source:TAIR;Acc:AT3G19800]
AT3G21900	CRRSP16	Receptor-like protein kinase-related family protein [Source:TAIR;Acc:AT3G21900]
AT3G22100	BHLH117	Transcription factor bHLH117 [Source:UniProtKB/Swiss-Prot;Acc:Q9LRJ4]
AT3G24580		Putative F-box protein At3g24580 [Source:UniProtKB/Swiss-Prot;Acc:Q9LV45]
AT3G25190		Vacuolar iron transporter homolog 2.1 [Source:UniProtKB/Swiss-Prot;Acc:Q9LSF6]
AT3G25720		RNA-directed DNA polymerase (reverse transcriptase)-related family protein [Source:TAIR;Acc:AT3G25720]
AT3G26350		LOCATED IN: chloroplast; EXPRESSED IN: root, pedicel, carpel, stamen; EXPRESSED DURING: 4 anthesis, petal differentiation and expansion stage; CONTAINS InterPro DOMAIN/s: Late embryogenesis abundant protein, group 2 (InterPro:IPR004864); BEST Arabid /.../thaliana protein match is: unknown protein (TAIR:AT1G13050.1); Has 3534 Blast hits to 2704 proteins in 342 species: Archae - 6; Bacteria - 192; …
AT3G28455	CLE25	CLAVATA3/ESR (CLE)-related protein 25 [Source:UniProtKB/Swiss-Prot;Acc:Q8LFL4]
AT3G43630		Vacuolar iron transporter homolog 3 [Source:UniProtKB/Swiss-Prot;Acc:Q9M2C3]
AT3G43660		Vacuolar iron transporter homolog 4 [Source:UniProtKB/Swiss-Prot;Acc:Q9M2C0]
AT3G47130		F-box associated ubiquitination effector family protein [Source:TAIR;Acc:AT3G47130]
AT3G50980	XERO1	Dehydrin Xero 1 [Source:UniProtKB/Swiss-Prot;Acc:P25863]
AT3G57640		Protein kinase superfamily protein [Source:TAIR;Acc:AT3G57640]
AT3G57740		Protein kinase superfamily protein [Source:TAIR;Acc:AT3G57740]
AT3G60710		Putative FBD-associated F-box protein At3g60710 [Source:UniProtKB/Swiss-Prot;Acc:Q9LZZ2]
AT3G61660		unknown protein; BEST Arabidopsis thaliana protein match is: unknown protein (TAIR:AT2G46375.1); Has 28 Blast hits to 28 proteins in 7 species: Archae - 0; Bacteria - 0; Metazoa - 0; Fungi - 0; Plants - 28; Viruses - 0; Other Eukaryotes - 0 (source: /.../BLink). [Source:TAIR;Acc:AT3G61660]
AT4G02310		Putative F-box/kelch-repeat protein At4g02310 [Source:UniProtKB/Swiss-Prot;Acc:O81414]
AT4G02950		Ubiquitin family protein [Source:TAIR;Acc:AT4G02950]
AT4G03360		Ubiquitin family protein [Source:TAIR;Acc:AT4G03360]
AT4G05240		Ubiquitin-like superfamily protein [Source:TAIR;Acc:AT4G05240]
AT4G05250		Ubiquitin-like superfamily protein [Source:TAIR;Acc:AT4G05250]
AT4G05260		Ubiquitin-like superfamily protein [Source:TAIR;Acc:AT4G05260]
AT4G11521	CRK34	Putative cysteine-rich receptor-like protein kinase 34 [Source:UniProtKB/Swiss-Prot;Acc:Q8LPI0]
AT4G14490		FHA domain-containing protein At4g14490 [Source:UniProtKB/Swiss-Prot;Acc:O23305]
AT4G20790		Leucine-rich repeat protein kinase family protein [Source:TAIR;Acc:AT4G20790]
AT4G21902		unknown protein; FUNCTIONS IN: molecular_function unknown; INVOLVED IN: biological_process unknown; LOCATED IN: cellular_component unknown; BEST Arabidopsis thaliana protein match is: unknown protein (TAIR:AT4G04745.1); Has 30201 Blast hits to 17322 /.../ins in 780 species: Archae - 12; Bacteria - 1396; Metazoa - 17338; Fungi - 3422; Plants - 5037; Viruses - 0; Other Eukaryotes - 2996 (source: NC…
AT4G27810		unknown protein; CONTAINS InterPro DOMAIN/s: Protein of unknown function DUF688 (InterPro:IPR007789); BEST Arabidopsis thaliana protein match is: unknown protein (TAIR:AT5G53030.1); Has 73 Blast hits to 66 proteins in 11 species: Archae - 0; Bacteri /.../ Metazoa - 0; Fungi - 0; Plants - 73; Viruses - 0; Other Eukaryotes - 0 (source: NCBI BLink). [Source:TAIR;Acc:AT4G27810]
AT4G29560		CONTAINS InterPro DOMAIN/s: Fanconi Anaemia group E protein, C-terminal (InterPro:IPR021025); Has 41 Blast hits to 41 proteins in 17 species: Archae - 0; Bacteria - 0; Metazoa - 10; Fungi - 0; Plants - 27; Viruses - 0; Other Eukaryotes - 4 (source: /.../Link). [Source:TAIR;Acc:AT4G29560]
AT5G03590		GDSL-like Lipase/Acylhydrolase superfamily protein [Source:TAIR;Acc:AT5G03590]
AT5G05330		HMG-box (high mobility group) DNA-binding family protein [Source:TAIR;Acc:AT5G05330]
AT5G07510	GRP14	glycine-rich protein 14 [Source:TAIR;Acc:AT5G07510]
AT5G07520	GRP18	glycine-rich protein 18 [Source:TAIR;Acc:AT5G07520]
AT5G07530	GRP17	Oleosin GRP-17 [Source:UniProtKB/Swiss-Prot;Acc:Q9LY09]
AT5G07540	GRP16	glycine-rich protein 16 [Source:TAIR;Acc:AT5G07540]
AT5G07550	GRP19	glycine-rich protein 19 [Source:TAIR;Acc:AT5G07550]
AT5G07560	GRP20	glycine-rich protein 20 [Source:TAIR;Acc:AT5G07560]
AT5G07570		glycine/proline-rich protein [Source:TAIR;Acc:AT5G07570]
AT5G07571		Oleosin family protein [Source:TAIR;Acc:AT5G07571]
AT5G08240		unknown protein; BEST Arabidopsis thaliana protein match is: unknown protein (TAIR:AT5G23160.1); Has 69 Blast hits to 69 proteins in 10 species: Archae - 0; Bacteria - 1; Metazoa - 0; Fungi - 0; Plants - 68; Viruses - 0; Other Eukaryotes - 0 (source /.../ BLink). [Source:TAIR;Acc:AT5G08240]
AT5G10210		CONTAINS InterPro DOMAIN/s: C2 calcium-dependent membrane targeting (InterPro:IPR000008); BEST Arabidopsis thaliana protein match is: unknown protein (TAIR:AT5G65030.1); Has 1807 Blast hits to 1807 proteins in 277 species: Archae - 0; Bacteria - 0; /.../a - 736; Fungi - 347; Plants - 385; Viruses - 0; Other Eukaryotes - 339 (source: NCBI BLink). [Source:TAIR;Acc:AT5G10210]
AT5G11620		SWIM zinc finger family protein / mitogen-activated protein kinase kinase kinase (MAPKKK)-related [Source:TAIR;Acc:AT5G11620]
AT5G16486		RNA-directed DNA polymerase (reverse transcriptase)-related family protein [Source:TAIR;Acc:AT5G16486]
AT5G16920		Fasciclin-like arabinogalactan family protein [Source:TAIR;Acc:AT5G16920]
AT5G18870		Inosine-uridine preferring nucleoside hydrolase family protein [Source:TAIR;Acc:AT5G18870]
AT5G18890		Inosine-uridine preferring nucleoside hydrolase family protein [Source:TAIR;Acc:AT5G18890]
AT5G23160		Uncharacterized protein At5g23160 [Source:UniProtKB/Swiss-Prot;Acc:Q9FMY4]
AT5G26730		Fasciclin-like arabinogalactan family protein [Source:TAIR;Acc:AT5G26730]
AT5G36910	THI2.2	Thionin-2.2 [Source:UniProtKB/Swiss-Prot;Acc:Q42597]
AT5G42760		Leucine carboxyl methyltransferase [Source:TAIR;Acc:AT5G42760]
AT5G43650	BHLH92	Transcription factor bHLH92 [Source:UniProtKB/Swiss-Prot;Acc:Q9FIX5]
AT5G44420	PDF1.2A	Defensin-like protein 16 [Source:UniProtKB/Swiss-Prot;Acc:Q9FI23]
AT5G44430	PDF1.2C	Defensin-like protein 17 [Source:UniProtKB/Swiss-Prot;Acc:Q9FI22]
AT5G45320		FUNCTIONS IN: molecular_function unknown; INVOLVED IN: biological_process unknown; LOCATED IN: endomembrane system; EXPRESSED IN: inflorescence meristem, root, flower; EXPRESSED DURING: petal differentiation and expansion stage; CONTAINS InterPro DO /.../: Late embryogenesis abundant protein, group 2 (InterPro:IPR004864); BEST Arabidopsis thaliana protein match is: unknown protein (TAIR:AT3G26350…
AT5G46440		FUNCTIONS IN: molecular_function unknown; INVOLVED IN: biological_process unknown; LOCATED IN: endomembrane system; BEST Arabidopsis thaliana protein match is: Pentatricopeptide repeat (PPR) superfamily protein (TAIR:AT5G46460.1); Has 1807 Blast hit /.../807 proteins in 277 species: Archae - 0; Bacteria - 0; Metazoa - 736; Fungi - 347; Plants - 385; Viruses - 0; Other Eukaryotes - 339 (source: NC…
AT5G46490		Disease resistance protein (TIR-NBS-LRR class) family [Source:TAIR;Acc:AT5G46490]
AT5G48050		CONTAINS InterPro DOMAIN/s: Retrotransposon gag protein (InterPro:IPR005162); BEST Arabidopsis thaliana protein match is: unknown protein (TAIR:AT1G34070.1); Has 1807 Blast hits to 1807 proteins in 277 species: Archae - 0; Bacteria - 0; Metazoa - 73 /.../gi - 347; Plants - 385; Viruses - 0; Other Eukaryotes - 339 (source: NCBI BLink). [Source:TAIR;Acc:AT5G48050]
AT5G48920	TED7	tracheary element differentiation-related 7 [Source:TAIR;Acc:AT5G48920]
AT5G49150	GEX2	Protein GAMETE EXPRESSED 2 [Source:UniProtKB/Swiss-Prot;Acc:F4K4R6]
AT5G51680		hydroxyproline-rich glycoprotein family protein [Source:TAIR;Acc:AT5G51680]
AT5G51800		Protein kinase superfamily protein [Source:TAIR;Acc:AT5G51800]
AT5G52290	SHOC1	shortage in chiasmata 1 [Source:TAIR;Acc:AT5G52290]
AT5G53220		unknown protein; Has 3099 Blast hits to 2528 proteins in 332 species: Archae - 2; Bacteria - 245; Metazoa - 1059; Fungi - 555; Plants - 177; Viruses - 49; Other Eukaryotes - 1012 (source: NCBI BLink). [Source:TAIR;Acc:AT5G53220]
AT5G54360		C2H2-like zinc finger protein [Source:TAIR;Acc:AT5G54360]
AT5G54740	SESA5	2S seed storage protein 5 [Source:UniProtKB/Swiss-Prot;Acc:Q9FH31]
AT5G55490	GEX1	Protein GAMETE EXPRESSED 1 [Source:UniProtKB/Swiss-Prot;Acc:Q681K7]
AT5G56070		unknown protein; BEST Arabidopsis thaliana protein match is: unknown protein (TAIR:AT5G56050.1); Has 1807 Blast hits to 1807 proteins in 277 species: Archae - 0; Bacteria - 0; Metazoa - 736; Fungi - 347; Plants - 385; Viruses - 0; Other Eukaryotes - /.../source: NCBI BLink). [Source:TAIR;Acc:AT5G56070]
AT5G56980		unknown protein; FUNCTIONS IN: molecular_function unknown; INVOLVED IN: biological_process unknown; LOCATED IN: endomembrane system; EXPRESSED IN: 18 plant structures; EXPRESSED DURING: 12 growth stages; BEST Arabidopsis thaliana protein match is: u /.../ protein (TAIR:AT4G26130.1); Has 30201 Blast hits to 17322 proteins in 780 species: Archae - 12; Bacteria - 1396; Metazoa - 17338; Fungi - 3422;…
AT5G61610		Oleosin family protein [Source:TAIR;Acc:AT5G61610]
AT5G65030		unknown protein; BEST Arabidopsis thaliana protein match is: unknown protein (TAIR:AT5G10210.1); Has 1807 Blast hits to 1807 proteins in 277 species: Archae - 0; Bacteria - 0; Metazoa - 736; Fungi - 347; Plants - 385; Viruses - 0; Other Eukaryotes - /.../source: NCBI BLink). [Source:TAIR;Acc:AT5G65030]
AT5G66400	RAB18	Dehydrin Rab18 [Source:UniProtKB/Swiss-Prot;Acc:P30185]
ATMG00010	ORF153A	Uncharacterized mitochondrial protein AtMg00010 [Source:UniProtKB/Swiss-Prot;Acc:P93275]

## Sheet: TPM
Gene ID	Gene name	Gene description
AT1G01130		CONTAINS InterPro DOMAIN/s: CBL-interacting protein kinase (InterPro:IPR020660), Calcium/calmodulin-dependent protein kinase-like (InterPro:IPR020636); BEST Arabidopsis thaliana protein match is: unknown protein (TAIR:AT5G47170.1); Has 176 Blast hit /.../76 proteins in 20 species: Archae - 0; Bacteria - 0; Metazoa - 0; Fungi - 0; Plants - 176; Viruses - 0; Other Eukaryotes - 0 (source: NCBI BLink…
AT1G01150		Homeodomain-like protein with RING/FYVE/PHD-type zinc finger domain [Source:TAIR;Acc:AT1G01150]
AT1G01180		S-adenosyl-L-methionine-dependent methyltransferases superfamily protein [Source:TAIR;Acc:AT1G01180]
AT1G01290	CNX3	Cyclic pyranopterin monophosphate synthase accessory protein, mitochondrial [Source:UniProtKB/Swiss-Prot;Acc:Q39056]
AT1G01690	ATPRD3	putative recombination initiation defects 3 [Source:TAIR;Acc:AT1G01690]
AT1G01760		adenosine deaminases;RNA binding;RNA binding;adenosine deaminases [Source:TAIR;Acc:AT1G01760]
AT1G01770		unknown protein; CONTAINS InterPro DOMAIN/s: Protein of unknown function DUF1446 (InterPro:IPR010839); Has 1597 Blast hits to 1509 proteins in 306 species: Archae - 4; Bacteria - 843; Metazoa - 22; Fungi - 131; Plants - 31; Viruses - 0; Other Eukary /.../ 566 (source: NCBI BLink). [Source:TAIR;Acc:AT1G01770]
AT1G02020		nitroreductase family protein [Source:TAIR;Acc:AT1G02020]
AT1G02160		Cox19 family protein (CHCH motif) [Source:TAIR;Acc:AT1G02160]
AT1G02260		Divalent ion symporter [Source:TAIR;Acc:AT1G02260]
AT1G02410	COX11	Cytochrome c oxidase assembly protein COX11, mitochondrial [Source:UniProtKB/Swiss-Prot;Acc:Q8GWR0]
AT1G02550		Plant invertase/pectin methylesterase inhibitor superfamily protein [Source:TAIR;Acc:AT1G02550]
AT1G02590		Aldehyde oxidase/xanthine dehydrogenase, molybdopterin binding protein [Source:TAIR;Acc:AT1G02590]
AT1G02700		unknown protein; FUNCTIONS IN: molecular_function unknown; INVOLVED IN: biological_process unknown; LOCATED IN: mitochondrion; BEST Arabidopsis thaliana protein match is: unknown protein (TAIR:AT4G02140.1); Has 49 Blast hits to 49 proteins in 21 spe /.../Archae - 0; Bacteria - 0; Metazoa - 10; Fungi - 6; Plants - 29; Viruses - 0; Other Eukaryotes - 4 (source: NCBI BLink). [Source:TAIR;Acc:AT1G027…
AT1G02960		unknown protein; BEST Arabidopsis thaliana protein match is: unknown protein (TAIR:AT1G02965.1); Has 83 Blast hits to 82 proteins in 37 species: Archae - 0; Bacteria - 2; Metazoa - 20; Fungi - 7; Plants - 29; Viruses - 0; Other Eukaryotes - 25 (sour /.../BI BLink). [Source:TAIR;Acc:AT1G02960]
AT1G03055	D27	Beta-carotene isomerase D27, chloroplastic [Source:UniProtKB/Swiss-Prot;Acc:Q7XA78]
AT1G03180		unknown protein; Has 36 Blast hits to 36 proteins in 15 species: Archae - 0; Bacteria - 0; Metazoa - 3; Fungi - 0; Plants - 33; Viruses - 0; Other Eukaryotes - 0 (source: NCBI BLink). [Source:TAIR;Acc:AT1G03180]
AT1G03190	UVH6	DNA repair helicase UVH6 [Source:UniProtKB/Swiss-Prot;Acc:Q8W4M7]
AT1G03490	NAC006	NAC domain-containing protein 6 [Source:UniProtKB/Swiss-Prot;Acc:Q9LR74]
AT1G03530	ATNAF1	nuclear assembly factor 1 [Source:TAIR;Acc:AT1G03530]
AT1G03780	TPX2	Protein TPX2 [Source:UniProtKB/Swiss-Prot;Acc:F4I2H7]
AT1G04280		P-loop containing nucleoside triphosphate hydrolases superfamily protein [Source:TAIR;Acc:AT1G04280]
AT1G04390		BTB/POZ domain-containing protein [Source:TAIR;Acc:AT1G04390]
AT1G04650		unknown protein; Has 30201 Blast hits to 17322 proteins in 780 species: Archae - 12; Bacteria - 1396; Metazoa - 17338; Fungi - 3422; Plants - 5037; Viruses - 0; Other Eukaryotes - 2996 (source: NCBI BLink). [Source:TAIR;Acc:AT1G04650]
AT1G04880	HMGB15	High mobility group B protein 15 [Source:UniProtKB/Swiss-Prot;Acc:Q9MAT6]
AT1G04900		Protein of unknown function (DUF185) [Source:TAIR;Acc:AT1G04900]
AT1G04930		hydroxyproline-rich glycoprotein family protein [Source:TAIR;Acc:AT1G04930]
AT1G04985		unknown protein; Has 37 Blast hits to 37 proteins in 11 species: Archae - 0; Bacteria - 0; Metazoa - 0; Fungi - 0; Plants - 37; Viruses - 0; Other Eukaryotes - 0 (source: NCBI BLink). [Source:TAIR;Acc:AT1G04985]
AT1G05060		unknown protein; Has 34 Blast hits to 34 proteins in 13 species: Archae - 0; Bacteria - 0; Metazoa - 0; Fungi - 0; Plants - 34; Viruses - 0; Other Eukaryotes - 0 (source: NCBI BLink). [Source:TAIR;Acc:AT1G05060]
AT1G05140	ARASP2	Probable membrane metalloprotease ARASP2, chloroplastic [Source:UniProtKB/Swiss-Prot;Acc:O23053]
AT1G05290		CCT motif family protein [Source:TAIR;Acc:AT1G05290]
AT1G05291		Protein of unknown function (DUF1218) [Source:TAIR;Acc:AT1G05291]
AT1G05385	PSB27-2	Photosystem II D1 precursor processing protein PSB27-H2, chloroplastic [Source:UniProtKB/Swiss-Prot;Acc:Q9ZVZ9]
AT1G05430		unknown protein; Has 31 Blast hits to 31 proteins in 9 species: Archae - 0; Bacteria - 0; Metazoa - 0; Fungi - 0; Plants - 31; Viruses - 0; Other Eukaryotes - 0 (source: NCBI BLink). [Source:TAIR;Acc:AT1G05430]
AT1G05440		C-8 sterol isomerases [Source:TAIR;Acc:AT1G05440]
AT1G05580	CHX23	Cation/H(+) antiporter 23, chloroplastic [Source:UniProtKB/Swiss-Prot;Acc:Q8VYD4]
AT1G05860		unknown protein; FUNCTIONS IN: molecular_function unknown; INVOLVED IN: biological_process unknown; LOCATED IN: chloroplast; EXPRESSED IN: 20 plant structures; EXPRESSED DURING: 11 growth stages; BEST Arabidopsis thaliana protein match is: unknown p /.../ (TAIR:AT2G31600.1); Has 101 Blast hits to 100 proteins in 32 species: Archae - 0; Bacteria - 0; Metazoa - 28; Fungi - 2; Plants - 66; Viruses -…
AT1G06080	ADS1	Delta-9 acyl-lipid desaturase 1 [Source:UniProtKB/Swiss-Prot;Acc:O65797]
AT1G06090		Delta-9 desaturase-like 1 protein [Source:UniProtKB/Swiss-Prot;Acc:Q9LND9]
AT1G06100		Delta-9 desaturase-like 2 protein [Source:UniProtKB/Swiss-Prot;Acc:Q9LND8]
AT1G06120		Delta-9 desaturase-like 3 protein [Source:UniProtKB/Swiss-Prot;Acc:Q9FPD5]
AT1G06240		Protein of unknown function DUF455 [Source:TAIR;Acc:AT1G06240]
AT1G06350		Delta-9 desaturase-like 4 protein [Source:UniProtKB/Swiss-Prot;Acc:Q9LMI4]
AT1G06360		Delta-9 desaturase-like 5 protein [Source:UniProtKB/Swiss-Prot;Acc:Q9LMI3]
AT1G06750		P-loop containing nucleoside triphosphate hydrolases superfamily protein [Source:TAIR;Acc:AT1G06750]
AT1G06910	TRFL7	TRF-like 7 [Source:TAIR;Acc:AT1G06910]
AT1G06925		FUNCTIONS IN: molecular_function unknown; INVOLVED IN: biological_process unknown; LOCATED IN: endomembrane system; BEST Arabidopsis thaliana protein match is: Putative endonuclease or glycosyl hydrolase (TAIR:AT4G20480.1); Has 152 Blast hits to 136 /.../ins in 9 species: Archae - 0; Bacteria - 0; Metazoa - 0; Fungi - 0; Plants - 152; Viruses - 0; Other Eukaryotes - 0 (source: NCBI BLink). [Sourc…
AT1G06970	CHX14	Cation/H(+) antiporter 14 [Source:UniProtKB/Swiss-Prot;Acc:Q9LMJ1]
AT1G06980		unknown protein; FUNCTIONS IN: molecular_function unknown; INVOLVED IN: biological_process unknown; LOCATED IN: endomembrane system; EXPRESSED IN: sepal, male gametophyte, carpel; EXPRESSED DURING: 4 anthesis; BEST Arabidopsis thaliana protein match /.../nknown protein (TAIR:AT2G30230.1); Has 159 Blast hits to 159 proteins in 13 species: Archae - 0; Bacteria - 0; Metazoa - 0; Fungi - 0; Plants - …
AT1G07010		Calcineurin-like metallo-phosphoesterase superfamily protein [Source:TAIR;Acc:AT1G07010]
AT1G07060		unknown protein; Has 30 Blast hits to 30 proteins in 10 species: Archae - 0; Bacteria - 0; Metazoa - 0; Fungi - 0; Plants - 30; Viruses - 0; Other Eukaryotes - 0 (source: NCBI BLink). [Source:TAIR;Acc:AT1G07060]
AT1G07130	STN1	CST complex subunit STN1 [Source:UniProtKB/Swiss-Prot;Acc:Q9LMK5]
AT1G07645	ATDSI-1VOC	dessication-induced 1VOC superfamily protein [Source:TAIR;Acc:AT1G07645]
AT1G08090	NRT2.1	High-affinity nitrate transporter 2.1 [Source:UniProtKB/Swiss-Prot;Acc:O82811]
AT1G08100	NRT2.2	High-affinity nitrate transporter 2.2 [Source:UniProtKB/Swiss-Prot;Acc:Q9LMZ9]
AT1G08135	CHX6B	Cation/H(+) antiporter 6B [Source:UniProtKB/Swiss-Prot;Acc:P0CG16]
AT1G08140	CHX6A	Cation/H(+) antiporter 6A [Source:UniProtKB/Swiss-Prot;Acc:Q8GX92]
AT1G08150	CHX5	Cation/H(+) antiporter 5 [Source:UniProtKB/Swiss-Prot;Acc:Q3EDG3]
AT1G08390		unknown protein; Has 62 Blast hits to 62 proteins in 27 species: Archae - 0; Bacteria - 0; Metazoa - 34; Fungi - 0; Plants - 28; Viruses - 0; Other Eukaryotes - 0 (source: NCBI BLink). [Source:TAIR;Acc:AT1G08390]
AT1G09195		FUNCTIONS IN: molecular_function unknown; INVOLVED IN: biological_process unknown; LOCATED IN: mitochondrion; CONTAINS InterPro DOMAIN/s: Metal-dependent phosphohydrolase, HD subdomain (InterPro:IPR006674), Ppx/GppA phosphatase (InterPro:IPR003695); /.../0201 Blast hits to 17322 proteins in 780 species: Archae - 12; Bacteria - 1396; Metazoa - 17338; Fungi - 3422; Plants - 5037; Viruses - 0; Other…
AT1G09240	NAS3	Nicotianamine synthase 3 [Source:UniProtKB/Swiss-Prot;Acc:O80483]
AT1G09470		unknown protein; FUNCTIONS IN: molecular_function unknown; EXPRESSED IN: cotyledon; BEST Arabidopsis thaliana protein match is: unknown protein (TAIR:AT5G26770.1); Has 55019 Blast hits to 30094 proteins in 2088 species: Archae - 730; Bacteria - 6553 /.../zoa - 28961; Fungi - 4800; Plants - 2559; Viruses - 111; Other Eukaryotes - 11305 (source: NCBI BLink). [Source:TAIR;Acc:AT1G09470]
AT1G09483		unknown protein; BEST Arabidopsis thaliana protein match is: unknown protein (TAIR:AT1G09470.1); Has 48 Blast hits to 48 proteins in 9 species: Archae - 0; Bacteria - 0; Metazoa - 0; Fungi - 0; Plants - 48; Viruses - 0; Other Eukaryotes - 0 (source: /.../BLink). [Source:TAIR;Acc:AT1G09483]
AT1G09830	PUR2	Phosphoribosylamine--glycine ligase, chloroplastic [Source:UniProtKB/Swiss-Prot;Acc:P52420]
AT1G09880		Rhamnogalacturonate lyase family protein [Source:TAIR;Acc:AT1G09880]
AT1G09890		Rhamnogalacturonate lyase family protein [Source:TAIR;Acc:AT1G09890]
AT1G09910		Rhamnogalacturonate lyase family protein [Source:TAIR;Acc:AT1G09910]
AT1G10095		Protein prenylyltransferase superfamily protein [Source:TAIR;Acc:AT1G10095]
AT1G10220		BEST Arabidopsis thaliana protein match is: ZCF37 (TAIR:AT1G59590.1); Has 43 Blast hits to 43 proteins in 15 species: Archae - 0; Bacteria - 2; Metazoa - 7; Fungi - 0; Plants - 27; Viruses - 0; Other Eukaryotes - 7 (source: NCBI BLink). [Source:TAIR;Acc:AT1G10220]
AT1G10380		Putative membrane lipoprotein [Source:TAIR;Acc:AT1G10380]
AT1G10417		Encodes protein with unknown function whose expression is repressed by inoculation with Agrobacterium tumerifaciens. [Source:TAIR;Acc:AT1G10417]
AT1G10480	ZFP5	Zinc finger protein 5 [Source:UniProtKB/Swiss-Prot;Acc:Q39264]
AT1G10520		DNA polymerase lambda (POLL) [Source:TAIR;Acc:AT1G10520]
AT1G10585		basic helix-loop-helix (bHLH) DNA-binding superfamily protein [Source:TAIR;Acc:AT1G10585]
AT1G10586		basic helix-loop-helix (bHLH) DNA-binding superfamily protein [Source:TAIR;Acc:AT1G10586]
AT1G10710	PHS1	poor homologous synapsis 1 [Source:TAIR;Acc:AT1G10710]
AT1G10780		F-box protein At1g10780 [Source:UniProtKB/Swiss-Prot;Acc:Q9SAC4]
AT1G10890		unknown protein; FUNCTIONS IN: molecular_function unknown; INVOLVED IN: biological_process unknown; LOCATED IN: chloroplast; EXPRESSED IN: petal, flower, leaf; EXPRESSED DURING: LP.04 four leaves visible, 4 anthesis, petal differentiation and expans /.../age; BEST Arabidopsis thaliana protein match is: unknown protein (TAIR:AT5G13340.1); Has 11769 Blast hits to 8435 proteins in 698 species: Archa…
AT1G10970	ZIP4	zinc transporter 4 precursor [Source:TAIR;Acc:AT1G10970]
AT1G11380		PLAC8 family protein [Source:TAIR;Acc:AT1G11380]
AT1G11440		BEST Arabidopsis thaliana protein match is: glycine-rich protein (TAIR:AT3G29075.1); Has 19337 Blast hits to 8589 proteins in 488 species: Archae - 26; Bacteria - 641; Metazoa - 7852; Fungi - 2167; Plants - 955; Viruses - 616; Other Eukaryotes - 708 /.../rce: NCBI BLink). [Source:TAIR;Acc:AT1G11440]
AT1G11500		Protein of unknown function (DUF1218) [Source:TAIR;Acc:AT1G11500]
AT1G11655		unknown protein; BEST Arabidopsis thaliana protein match is: unknown protein (TAIR:AT4G21902.1); Has 22 Blast hits to 22 proteins in 6 species: Archae - 0; Bacteria - 0; Metazoa - 0; Fungi - 0; Plants - 22; Viruses - 0; Other Eukaryotes - 0 (source: /.../BLink). [Source:TAIR;Acc:AT1G11655]
AT1G11880		transferases, transferring hexosyl groups [Source:TAIR;Acc:AT1G11880]
AT1G11925		Stigma-specific Stig1 family protein [Source:TAIR;Acc:AT1G11925]
AT1G12244		Polynucleotidyl transferase, ribonuclease H-like superfamily protein [Source:TAIR;Acc:AT1G12244]
AT1G12320		Protein of unknown function (DUF1442) [Source:TAIR;Acc:AT1G12320]
AT1G12370	PHR1	Deoxyribodipyrimidine photo-lyase [Source:UniProtKB/Swiss-Prot;Acc:Q9SB00]
AT1G12480	SLAC1	Guard cell S-type anion channel SLAC1 [Source:UniProtKB/Swiss-Prot;Acc:Q9LD83]
AT1G12940	NRT2.5	High affinity nitrate transporter 2.5 [Source:UniProtKB/Swiss-Prot;Acc:Q9LPV5]
AT1G13050		unknown protein; BEST Arabidopsis thaliana protein match is: unknown protein (TAIR:AT3G26350.1); Has 538 Blast hits to 510 proteins in 88 species: Archae - 0; Bacteria - 23; Metazoa - 81; Fungi - 36; Plants - 361; Viruses - 8; Other Eukaryotes - 29 /.../e: NCBI BLink). [Source:TAIR;Acc:AT1G13050]
AT1G13400	JGL	Zinc finger protein JAGGED-like [Source:UniProtKB/Swiss-Prot;Acc:Q6S592]
AT1G13510		Protein of unknown function (DUF1262) [Source:TAIR;Acc:AT1G13510]
AT1G13810		Restriction endonuclease, type II-like superfamily protein [Source:TAIR;Acc:AT1G13810]
AT1G14048		GCK domain-containing protein [Source:TAIR;Acc:AT1G14048]
AT1G14060		GCK domain-containing protein [Source:TAIR;Acc:AT1G14060]
AT1G14310		Haloacid dehalogenase-like hydrolase (HAD) superfamily protein [Source:TAIR;Acc:AT1G14310]
AT1G14315		F-box and associated interaction domains-containing protein [Source:TAIR;Acc:AT1G14315]
AT1G14345		NAD(P)-linked oxidoreductase superfamily protein [Source:TAIR;Acc:AT1G14345]
AT1G14430		glyoxal oxidase-related protein [Source:TAIR;Acc:AT1G14430]
AT1G14590		Nucleotide-diphospho-sugar transferase family protein [Source:TAIR;Acc:AT1G14590]
AT1G14770		RING/FYVE/PHD zinc finger superfamily protein [Source:TAIR;Acc:AT1G14770]
AT1G15230		unknown protein; FUNCTIONS IN: molecular_function unknown; INVOLVED IN: biological_process unknown; LOCATED IN: cellular_component unknown; EXPRESSED IN: 24 plant structures; EXPRESSED DURING: 15 growth stages; Has 26 Blast hits to 26 proteins in 12 /.../es: Archae - 0; Bacteria - 0; Metazoa - 0; Fungi - 0; Plants - 26; Viruses - 0; Other Eukaryotes - 0 (source: NCBI BLink). [Source:TAIR;Acc:AT1G…
AT1G15710	TYRAAT2	Arogenate dehydrogenase 2, chloroplastic [Source:UniProtKB/Swiss-Prot;Acc:Q9LMR3]
AT1G16040		FUNCTIONS IN: molecular_function unknown; INVOLVED IN: GPI anchor biosynthetic process; LOCATED IN: integral to membrane, endoplasmic reticulum membrane; EXPRESSED IN: 24 plant structures; EXPRESSED DURING: 13 growth stages; CONTAINS InterPro DOMAIN /.../I biosynthesis protein Pig-F (InterPro:IPR009580); Has 280 Blast hits to 280 proteins in 133 species: Archae - 0; Bacteria - 0; Metazoa - 113; F…
AT1G16090	WAKL7	wall associated kinase-like 7 [Source:TAIR;Acc:AT1G16090]
AT1G16380	CHX1	Cation/H(+) antiporter 1 [Source:UniProtKB/Swiss-Prot;Acc:Q9SA37]
AT1G16445		S-adenosyl-L-methionine-dependent methyltransferases superfamily protein [Source:TAIR;Acc:AT1G16445]
AT1G16650		S-adenosyl-L-methionine-dependent methyltransferases superfamily protein [Source:TAIR;Acc:AT1G16650]
AT1G16690		Enhancer of polycomb-like transcription factor protein [Source:TAIR;Acc:AT1G16690]
AT1G16770		unknown protein; Has 109 Blast hits to 109 proteins in 52 species: Archae - 0; Bacteria - 4; Metazoa - 0; Fungi - 71; Plants - 32; Viruses - 0; Other Eukaryotes - 2 (source: NCBI BLink). [Source:TAIR;Acc:AT1G16770]
AT1G16790		ribosomal protein-related [Source:TAIR;Acc:AT1G16790]
AT1G17030		unknown protein; FUNCTIONS IN: molecular_function unknown; INVOLVED IN: biological_process unknown; LOCATED IN: endomembrane system; BEST Arabidopsis thaliana protein match is: unknown protein (TAIR:AT2G47010.2); Has 70 Blast hits to 70 proteins in /.../cies: Archae - 0; Bacteria - 0; Metazoa - 0; Fungi - 0; Plants - 69; Viruses - 0; Other Eukaryotes - 1 (source: NCBI BLink). [Source:TAIR;Acc:AT1…
AT1G17040	SHA	SH2 domain protein A [Source:TAIR;Acc:AT1G17040]
AT1G17235	RTFL11	ROTUNDIFOLIA like 11 [Source:TAIR;Acc:AT1G17235]
AT1G17610		Disease resistance protein (TIR-NBS class) [Source:TAIR;Acc:AT1G17610]
AT1G18060		unknown protein; INVOLVED IN: biological_process unknown; LOCATED IN: chloroplast; EXPRESSED IN: 22 plant structures; EXPRESSED DURING: 13 growth stages; Has 74 Blast hits to 74 proteins in 29 species: Archae - 0; Bacteria - 19; Metazoa - 0; Fungi - /.../ants - 49; Viruses - 0; Other Eukaryotes - 6 (source: NCBI BLink). [Source:TAIR;Acc:AT1G18060]
AT1G18100	MFT	Protein MOTHER of FT and TF 1 [Source:UniProtKB/Swiss-Prot;Acc:Q9XFK7]
AT1G18310		glycosyl hydrolase family 81 protein [Source:TAIR;Acc:AT1G18310]
AT1G18480		Uncharacterized protein At1g18480 [Source:UniProtKB/Swiss-Prot;Acc:Q944L7]
AT1G19010		unknown protein; BEST Arabidopsis thaliana protein match is: unknown protein (TAIR:AT1G74860.1); Has 337 Blast hits to 320 proteins in 97 species: Archae - 0; Bacteria - 14; Metazoa - 153; Fungi - 26; Plants - 76; Viruses - 0; Other Eukaryotes - 68 /.../e: NCBI BLink). [Source:TAIR;Acc:AT1G19010]
AT1G19020		unknown protein; BEST Arabidopsis thaliana protein match is: unknown protein (TAIR:AT3G48180.1); Has 88 Blast hits to 88 proteins in 15 species: Archae - 0; Bacteria - 0; Metazoa - 0; Fungi - 0; Plants - 88; Viruses - 0; Other Eukaryotes - 0 (source /.../ BLink). [Source:TAIR;Acc:AT1G19020]
AT1G19025		DNA repair metallo-beta-lactamase family protein [Source:TAIR;Acc:AT1G19025]
AT1G19040		NAC (No Apical Meristem) domain transcriptional regulator superfamily protein [Source:TAIR;Acc:AT1G19040]
AT1G19480		DNA glycosylase superfamily protein [Source:TAIR;Acc:AT1G19480]
AT1G19490		Basic-leucine zipper (bZIP) transcription factor family protein [Source:TAIR;Acc:AT1G19490]
AT1G19610	PDF1.4	Defensin-like protein 19 [Source:UniProtKB/Swiss-Prot;Acc:P82787]
AT1G19670	CLH1	Chlorophyllase-1 [Source:UniProtKB/Swiss-Prot;Acc:O22527]
AT1G19690		NAD(P)-binding Rossmann-fold superfamily protein [Source:TAIR;Acc:AT1G19690]
AT1G19800	TGD1	Protein TRIGALACTOSYLDIACYLGLYCEROL 1, chloroplastic [Source:UniProtKB/Swiss-Prot;Acc:Q8L4R0]
AT1G19900		glyoxal oxidase-related protein [Source:TAIR;Acc:AT1G19900]
AT1G20520		Arabidopsis protein of unknown function (DUF241) [Source:TAIR;Acc:AT1G20520]
AT1G20720		RAD3-like DNA-binding helicase protein [Source:TAIR;Acc:AT1G20720]
AT1G20750		RAD3-like DNA-binding helicase protein [Source:TAIR;Acc:AT1G20750]
AT1G21140		Vacuolar iron transporter homolog 1 [Source:UniProtKB/Swiss-Prot;Acc:Q9LPU9]
AT1G21280		CONTAINS InterPro DOMAIN/s: Retrotransposon gag protein (InterPro:IPR005162); Has 707 Blast hits to 705 proteins in 25 species: Archae - 0; Bacteria - 0; Metazoa - 4; Fungi - 0; Plants - 703; Viruses - 0; Other Eukaryotes - 0 (source: NCBI BLink). [Source:TAIR;Acc:AT1G21280]
AT1G21326		VQ motif-containing protein [Source:TAIR;Acc:AT1G21326]
AT1G21390	emb2170	embryo defective 2170 [Source:TAIR;Acc:AT1G21390]
AT1G21510		unknown protein; FUNCTIONS IN: molecular_function unknown; INVOLVED IN: N-terminal protein myristoylation; LOCATED IN: cellular_component unknown; EXPRESSED IN: cotyledon; Has 380 Blast hits to 286 proteins in 63 species: Archae - 0; Bacteria - 6; M /.../ - 254; Fungi - 44; Plants - 13; Viruses - 5; Other Eukaryotes - 58 (source: NCBI BLink). [Source:TAIR;Acc:AT1G21510]
AT1G21560		unknown protein; BEST Arabidopsis thaliana protein match is: unknown protein (TAIR:AT4G01170.1); Has 76 Blast hits to 76 proteins in 15 species: Archae - 0; Bacteria - 4; Metazoa - 3; Fungi - 2; Plants - 67; Viruses - 0; Other Eukaryotes - 0 (source /.../ BLink). [Source:TAIR;Acc:AT1G21560]
AT1G21710	OGG1	N-glycosylase/DNA lyase OGG1 [Source:UniProtKB/Swiss-Prot;Acc:Q9FNY7]
AT1G22250		unknown protein; BEST Arabidopsis thaliana protein match is: unknown protein (TAIR:AT1G78170.1); Has 64 Blast hits to 64 proteins in 10 species: Archae - 0; Bacteria - 0; Metazoa - 0; Fungi - 0; Plants - 64; Viruses - 0; Other Eukaryotes - 0 (source /.../ BLink). [Source:TAIR;Acc:AT1G22250]
AT1G22260	ZYP1A	Synaptonemal complex protein 1 [Source:UniProtKB/Swiss-Prot;Acc:Q9LME2]
AT1G22275	ZYP1B	Synaptonemal complex protein 2 [Source:UniProtKB/Swiss-Prot;Acc:P61430]
AT1G22600		Late embryogenesis abundant protein (LEA) family protein [Source:TAIR;Acc:AT1G22600]
AT1G23110		unknown protein; FUNCTIONS IN: molecular_function unknown; LOCATED IN: chloroplast; BEST Arabidopsis thaliana protein match is: unknown protein (TAIR:AT1G70900.1); Has 59 Blast hits to 59 proteins in 15 species: Archae - 0; Bacteria - 0; Metazoa - 0 /.../i - 0; Plants - 59; Viruses - 0; Other Eukaryotes - 0 (source: NCBI BLink). [Source:TAIR;Acc:AT1G23110]
AT1G23710		Protein of unknown function (DUF1645) [Source:TAIR;Acc:AT1G23710]
AT1G24040		Acyl-CoA N-acyltransferases (NAT) superfamily protein [Source:TAIR;Acc:AT1G24040]
AT1G24310	NUP54	Nuclear pore complex protein NUP54 [Source:UniProtKB/Swiss-Prot;Acc:Q8GYF7]
AT1G24340	EMB260	FAD/NAD(P)-binding oxidoreductase family protein [Source:TAIR;Acc:AT1G24340]
AT1G24480		S-adenosyl-L-methionine-dependent methyltransferases superfamily protein [Source:TAIR;Acc:AT1G24480]
AT1G24793	LPXC4	Probable UDP-3-O-[3-hydroxymyristoyl] N-acetylglucosamine deacetylase 5 [Source:UniProtKB/Swiss-Prot;Acc:F4IAW1]
AT1G24880		UDP-3-O-acyl N-acetylglycosamine deacetylase family protein [Source:TAIR;Acc:AT1G24880]
AT1G25054	LPXC4	Probable UDP-3-O-[3-hydroxymyristoyl] N-acetylglucosamine deacetylase 5 [Source:UniProtKB/Swiss-Prot;Acc:F4IAW1]
AT1G25145	LPXC4	Probable UDP-3-O-[3-hydroxymyristoyl] N-acetylglucosamine deacetylase 5 [Source:UniProtKB/Swiss-Prot;Acc:F4IAW1]
AT1G25210	LPXC1	UDP-3-O-acyl N-acetylglycosamine deacetylase family protein [Source:TAIR;Acc:AT1G25210]
AT1G25410	IPT6	Adenylate isopentenyltransferase 6, chloroplastic [Source:UniProtKB/Swiss-Prot;Acc:Q9C6L1]
AT1G25500		Plasma-membrane choline transporter family protein [Source:TAIR;Acc:AT1G25500]
AT1G26090		Uncharacterized protein At1g26090, chloroplastic [Source:UniProtKB/Swiss-Prot;Acc:Q6DYE4]
AT1G26140		unknown protein; BEST Arabidopsis thaliana protein match is: unknown protein (TAIR:AT1G68700.1); Has 35 Blast hits to 35 proteins in 8 species: Archae - 0; Bacteria - 0; Metazoa - 0; Fungi - 0; Plants - 35; Viruses - 0; Other Eukaryotes - 0 (source: /.../BLink). [Source:TAIR;Acc:AT1G26140]
AT1G26180		unknown protein; CONTAINS InterPro DOMAIN/s: Protein of unknown function DUF2232, membrane (InterPro:IPR018710); Has 285 Blast hits to 285 proteins in 90 species: Archae - 0; Bacteria - 140; Metazoa - 0; Fungi - 0; Plants - 40; Viruses - 0; Other Eu /.../es - 105 (source: NCBI BLink). [Source:TAIR;Acc:AT1G26180]
AT1G26330		DNA binding [Source:TAIR;Acc:AT1G26330]
AT1G26440	UPS5	Ureide permease 5 [Source:UniProtKB/Swiss-Prot;Acc:Q93Z75]
AT1G26590		C2H2-like zinc finger protein [Source:TAIR;Acc:AT1G26590]
AT1G26610		C2H2-like zinc finger protein [Source:TAIR;Acc:AT1G26610]
AT1G26650		unknown protein; BEST Arabidopsis thaliana protein match is: unknown protein (TAIR:AT1G69430.1); Has 205 Blast hits to 204 proteins in 17 species: Archae - 0; Bacteria - 0; Metazoa - 0; Fungi - 0; Plants - 205; Viruses - 0; Other Eukaryotes - 0 (sou /.../CBI BLink). [Source:TAIR;Acc:AT1G26650]
AT1G26761		Arabinanase/levansucrase/invertase [Source:TAIR;Acc:AT1G26761]
AT1G27200		UPF0392 protein At1g27200 [Source:UniProtKB/Swiss-Prot;Acc:Q94K98]
AT1G27410		DNA repair metallo-beta-lactamase family protein [Source:TAIR;Acc:AT1G27410]
AT1G28100		unknown protein; Has 64 Blast hits to 64 proteins in 27 species: Archae - 0; Bacteria - 14; Metazoa - 0; Fungi - 6; Plants - 42; Viruses - 0; Other Eukaryotes - 2 (source: NCBI BLink). [Source:TAIR;Acc:AT1G28100]
AT1G28135		unknown protein; FUNCTIONS IN: molecular_function unknown; INVOLVED IN: biological_process unknown; LOCATED IN: chloroplast; Has 7 Blast hits to 7 proteins in 1 species: Archae - 0; Bacteria - 0; Metazoa - 0; Fungi - 0; Plants - 7; Viruses - 0; Othe /.../ryotes - 0 (source: NCBI BLink). [Source:TAIR;Acc:AT1G28135]
AT1G28320	DEG15	Glyoxysomal processing protease, glyoxysomal [Source:UniProtKB/Swiss-Prot;Acc:Q8VZD4]
AT1G28530		unknown protein; INVOLVED IN: biological_process unknown; LOCATED IN: chloroplast; EXPRESSED IN: 19 plant structures; EXPRESSED DURING: 10 growth stages; Has 20 Blast hits to 20 proteins in 6 species: Archae - 0; Bacteria - 0; Metazoa - 0; Fungi - 0 /.../ts - 20; Viruses - 0; Other Eukaryotes - 0 (source: NCBI BLink). [Source:TAIR;Acc:AT1G28530]
AT1G28695		Uncharacterized protein At1g28695 [Source:UniProtKB/Swiss-Prot;Acc:Q3E6Y3]
AT1G28700		Nucleotide-diphospho-sugar transferase family protein [Source:TAIR;Acc:AT1G28700]
AT1G28710		Nucleotide-diphospho-sugar transferase family protein [Source:TAIR;Acc:AT1G28710]
AT1G29195		unknown protein; FUNCTIONS IN: molecular_function unknown; INVOLVED IN: biological_process unknown; LOCATED IN: chloroplast; EXPRESSED IN: 13 plant structures; EXPRESSED DURING: 4 anthesis, C globular stage, 4 leaf senescence stage, petal differenti /.../and expansion stage; BEST Arabidopsis thaliana protein match is: unknown protein (TAIR:AT2G30230.1); Has 180 Blast hits to 180 proteins in 14 sp…
AT1G29700		Metallo-hydrolase/oxidoreductase superfamily protein [Source:TAIR;Acc:AT1G29700]
AT1G30010		Intron maturase, type II family protein [Source:TAIR;Acc:AT1G30010]
AT1G30260		BEST Arabidopsis thaliana protein match is: Galactosyltransferase family protein (TAIR:AT4G21060.1); Has 30 Blast hits to 30 proteins in 8 species: Archae - 0; Bacteria - 0; Metazoa - 0; Fungi - 0; Plants - 30; Viruses - 0; Other Eukaryotes - 0 (sou /.../CBI BLink). [Source:TAIR;Acc:AT1G30260]
AT1G30455		transcription regulators;translation initiation factors;zinc ion binding;transcription activators [Source:TAIR;Acc:AT1G30455]
AT1G30660	T5I8.11	Primase homolog protein [Source:UniProtKB/Swiss-Prot;Acc:F4I6E6]
AT1G30680	T5I8.13	Twinkle homolog protein, chloroplastic/mitochondrial [Source:UniProtKB/Swiss-Prot;Acc:B5X582]
AT1G31000		F-box and associated interaction domains-containing protein [Source:TAIR;Acc:AT1G31000]
AT1G31175		unknown protein; Has 20 Blast hits to 20 proteins in 10 species: Archae - 0; Bacteria - 0; Metazoa - 0; Fungi - 0; Plants - 20; Viruses - 0; Other Eukaryotes - 0 (source: NCBI BLink). [Source:TAIR;Acc:AT1G31175]
AT1G31240		Bromodomain transcription factor [Source:TAIR;Acc:AT1G31240]
AT1G31260	ZIP10	Probable zinc transporter 10 [Source:UniProtKB/Swiss-Prot;Acc:Q8W245]
AT1G31410		putrescine-binding periplasmic protein-related [Source:TAIR;Acc:AT1G31410]
AT1G31600		RNA-binding (RRM/RBD/RNP motifs) family protein [Source:TAIR;Acc:AT1G31600]
AT1G31720		Protein of unknown function (DUF1218) [Source:TAIR;Acc:AT1G31720]
AT1G32520		unknown protein; FUNCTIONS IN: molecular_function unknown; INVOLVED IN: biological_process unknown; LOCATED IN: chloroplast; EXPRESSED IN: 24 plant structures; EXPRESSED DURING: 15 growth stages; Has 143 Blast hits to 142 proteins in 34 species: Arc /.../0; Bacteria - 0; Metazoa - 39; Fungi - 0; Plants - 56; Viruses - 0; Other Eukaryotes - 48 (source: NCBI BLink). [Source:TAIR;Acc:AT1G32520]
AT1G32600		F-box associated ubiquitination effector family protein [Source:TAIR;Acc:AT1G32600]
AT1G32810		RING/FYVE/PHD zinc finger superfamily protein [Source:TAIR;Acc:AT1G32810]
AT1G33270		Acyl transferase/acyl hydrolase/lysophospholipase superfamily protein [Source:TAIR;Acc:AT1G33270]
AT1G33420		PHD finger protein At1g33420 [Source:UniProtKB/Swiss-Prot;Acc:Q9C810]
AT1G33500		unknown protein; Has 30201 Blast hits to 17322 proteins in 780 species: Archae - 12; Bacteria - 1396; Metazoa - 17338; Fungi - 3422; Plants - 5037; Viruses - 0; Other Eukaryotes - 2996 (source: NCBI BLink). [Source:TAIR;Acc:AT1G33500]
AT1G33860		unknown protein; Has 0 Blast hits to 0 proteins in 0 species (source: NCBI BLink). [Source:TAIR;Acc:AT1G33860]
AT1G34150		Pseudouridine synthase family protein [Source:TAIR;Acc:AT1G34150]
AT1G34380		5'-3' exonuclease family protein [Source:TAIR;Acc:AT1G34380]
AT1G34630		BEST Arabidopsis thaliana protein match is: Mitochondrial import inner membrane translocase subunit Tim17/Tim22/Tim23 family protein (TAIR:AT5G51150.1); Has 323 Blast hits to 315 proteins in 124 species: Archae - 0; Bacteria - 0; Metazoa - 95; Fungi /.../; Plants - 73; Viruses - 0; Other Eukaryotes - 45 (source: NCBI BLink). [Source:TAIR;Acc:AT1G34630]
AT1G34770		CONTAINS InterPro DOMAIN/s: MAGE protein (InterPro:IPR002190); Has 1274 Blast hits to 1260 proteins in 85 species: Archae - 0; Bacteria - 0; Metazoa - 1104; Fungi - 45; Plants - 49; Viruses - 0; Other Eukaryotes - 76 (source: NCBI BLink). [Source:TAIR;Acc:AT1G34770]
AT1G35150		General transcription factor 2-related zinc finger protein [Source:TAIR;Acc:AT1G35150]
AT1G35340		ATP-dependent protease La (LON) domain protein [Source:TAIR;Acc:AT1G35340]
AT1G35830		VQ motif-containing protein [Source:TAIR;Acc:AT1G35830]
AT1G36020		BEST Arabidopsis thaliana protein match is: DEAD/DEAH box RNA helicase family protein (TAIR:AT1G35530.1); Has 18 Blast hits to 18 proteins in 5 species: Archae - 0; Bacteria - 0; Metazoa - 0; Fungi - 0; Plants - 18; Viruses - 0; Other Eukaryotes - /.../rce: NCBI BLink). [Source:TAIR;Acc:AT1G36020]
AT1G36990		unknown protein; LOCATED IN: chloroplast; EXPRESSED IN: 24 plant structures; EXPRESSED DURING: 14 growth stages; BEST Arabidopsis thaliana protein match is: unknown protein (TAIR:AT4G08510.1); Has 5029 Blast hits to 1779 proteins in 339 species: Arc /.../2; Bacteria - 1372; Metazoa - 990; Fungi - 933; Plants - 111; Viruses - 28; Other Eukaryotes - 1593 (source: NCBI BLink). [Source:TAIR;Acc:AT1G3…
AT1G42470		Patched family protein [Source:TAIR;Acc:AT1G42470]
AT1G43245	SDG41	Protein SET DOMAIN GROUP 41 [Source:UniProtKB/Swiss-Prot;Acc:Q3ECY6]
AT1G44050		Cysteine/Histidine-rich C1 domain family protein [Source:TAIR;Acc:AT1G44050]
AT1G44414		unknown protein; Has 29 Blast hits to 29 proteins in 12 species: Archae - 0; Bacteria - 4; Metazoa - 0; Fungi - 0; Plants - 25; Viruses - 0; Other Eukaryotes - 0 (source: NCBI BLink). [Source:TAIR;Acc:AT1G44414]
AT1G47350		F-box associated ubiquitination effector family protein [Source:TAIR;Acc:AT1G47350]
AT1G47370		Toll-Interleukin-Resistance (TIR) domain family protein [Source:TAIR;Acc:AT1G47370]
AT1G48360		Fanconi-associated nuclease 1 homolog [Source:UniProtKB/Swiss-Prot;Acc:Q5XVJ4]
AT1G48405		Kinase-interacting family protein [Source:UniProtKB/Swiss-Prot;Acc:Q9SX73]
AT1G48550		Vacuolar protein sorting-associated protein 26 [Source:TAIR;Acc:AT1G48550]
AT1G48560		unknown protein; Has 75 Blast hits to 71 proteins in 10 species: Archae - 0; Bacteria - 0; Metazoa - 4; Fungi - 0; Plants - 69; Viruses - 0; Other Eukaryotes - 2 (source: NCBI BLink). [Source:TAIR;Acc:AT1G48560]
AT1G48580		unknown protein; Has 91 Blast hits to 91 proteins in 40 species: Archae - 0; Bacteria - 0; Metazoa - 49; Fungi - 0; Plants - 28; Viruses - 0; Other Eukaryotes - 14 (source: NCBI BLink). [Source:TAIR;Acc:AT1G48580]
AT1G48620	HON5	high mobility group A5 [Source:TAIR;Acc:AT1G48620]
AT1G48720		unknown protein; Has 229 Blast hits to 229 proteins in 10 species: Archae - 0; Bacteria - 0; Metazoa - 1; Fungi - 0; Plants - 228; Viruses - 0; Other Eukaryotes - 0 (source: NCBI BLink). [Source:TAIR;Acc:AT1G48720]
AT1G49330		hydroxyproline-rich glycoprotein family protein [Source:TAIR;Acc:AT1G49330]
AT1G49380	CCS1	Cytochrome c biogenesis protein CCS1, chloroplastic [Source:UniProtKB/Swiss-Prot;Acc:Q9XIA4]
AT1G49880	ERV1	FAD-linked sulfhydryl oxidase ERV1 [Source:UniProtKB/Swiss-Prot;Acc:Q8GXX0]
AT1G49890	QWRF2	QWRF motif-containing protein 2 [Source:UniProtKB/Swiss-Prot;Acc:Q94AI1]
AT1G49930		BEST Arabidopsis thaliana protein match is: Alanyl-tRNA synthetase, class IIc (TAIR:AT5G22800.1); Has 21 Blast hits to 21 proteins in 10 species: Archae - 0; Bacteria - 0; Metazoa - 0; Fungi - 0; Plants - 21; Viruses - 0; Other Eukaryotes - 0 (sourc /.../I BLink). [Source:TAIR;Acc:AT1G49930]
AT1G49975		INVOLVED IN: photosynthesis; LOCATED IN: photosystem I, chloroplast, thylakoid membrane; EXPRESSED IN: 20 plant structures; EXPRESSED DURING: 13 growth stages; CONTAINS InterPro DOMAIN/s: Photosystem I reaction centre subunit N (InterPro:IPR008796); /.../4 Blast hits to 34 proteins in 14 species: Archae - 0; Bacteria - 0; Metazoa - 0; Fungi - 0; Plants - 34; Viruses - 0; Other Eukaryotes - 0 (sou…
AT1G50000		methyltransferases [Source:TAIR;Acc:AT1G50000]
AT1G50450		Saccharopine dehydrogenase [Source:TAIR;Acc:AT1G50450]
AT1G50650		Stigma-specific STIG1-like protein 4 [Source:UniProtKB/Swiss-Prot;Acc:Q9C6P6]
AT1G50710		unknown protein; Has 109 Blast hits to 109 proteins in 44 species: Archae - 0; Bacteria - 2; Metazoa - 61; Fungi - 8; Plants - 36; Viruses - 0; Other Eukaryotes - 2 (source: NCBI BLink). [Source:TAIR;Acc:AT1G50710]
AT1G50720		Stigma-specific STIG1-like protein 3 [Source:UniProtKB/Swiss-Prot;Acc:Q9C6T5]
AT1G50760		Aminotransferase-like, plant mobile domain family protein [Source:TAIR;Acc:AT1G50760]
AT1G51110	PAP12	Probable plastid-lipid-associated protein 12, chloroplastic [Source:UniProtKB/Swiss-Prot;Acc:Q8LAP6]
AT1G51310		transferases;tRNA (5-methylaminomethyl-2-thiouridylate)-methyltransferases [Source:TAIR;Acc:AT1G51310]
AT1G51405		myosin-related [Source:TAIR;Acc:AT1G51405]
AT1G52530		CONTAINS InterPro DOMAIN/s: Hus1-like protein (InterPro:IPR007150); Has 129 Blast hits to 128 proteins in 49 species: Archae - 0; Bacteria - 0; Metazoa - 57; Fungi - 10; Plants - 47; Viruses - 0; Other Eukaryotes - 15 (source: NCBI BLink). [Source:TAIR;Acc:AT1G52530]
AT1G53060		Lectin-like protein At1g53060 [Source:UniProtKB/Swiss-Prot;Acc:Q9LNN1]
AT1G53070		Lectin-like protein At1g53070 [Source:UniProtKB/Swiss-Prot;Acc:Q9LNN2]
AT1G53080		Lectin-like protein At1g53080 [Source:UniProtKB/Swiss-Prot;Acc:Q9LNN3]
AT1G53130	GRI	Protein GRIM REAPER [Source:UniProtKB/Swiss-Prot;Acc:Q9LNN7]
AT1G53200		unknown protein; Has 21 Blast hits to 21 proteins in 9 species: Archae - 0; Bacteria - 2; Metazoa - 0; Fungi - 0; Plants - 19; Viruses - 0; Other Eukaryotes - 0 (source: NCBI BLink). [Source:TAIR;Acc:AT1G53200]
AT1G53340		Cysteine/Histidine-rich C1 domain family protein [Source:TAIR;Acc:AT1G53340]
AT1G53490	HEI10	E3 ubiquitin-protein ligase CCNB1IP1 homolog [Source:UniProtKB/Swiss-Prot;Acc:F4HRI2]
AT1G53645		hydroxyproline-rich glycoprotein family protein [Source:TAIR;Acc:AT1G53645]
AT1G53815		Probable F-box protein At1g53815 [Source:UniProtKB/Swiss-Prot;Acc:Q3ECQ9]
AT1G54380		spliceosome protein-related [Source:TAIR;Acc:AT1G54380]
AT1G54385		ARM repeat superfamily protein [Source:TAIR;Acc:AT1G54385]
AT1G54500		Rubredoxin-like superfamily protein [Source:TAIR;Acc:AT1G54500]
AT1G54550		F-box protein At1g54550 [Source:UniProtKB/Swiss-Prot;Acc:Q9SLH9]
AT1G54650		Methyltransferase family protein [Source:TAIR;Acc:AT1G54650]
AT1G55010	PDF1.5	Defensin-like protein 18 [Source:UniProtKB/Swiss-Prot;Acc:Q9FZ31]
AT1G55650	HMGB11	Putative high mobility group B protein 11 [Source:UniProtKB/Swiss-Prot;Acc:Q9LG02]
AT1G56085		Cyclophilin [Source:TAIR;Acc:AT1G56085]
AT1G56430	NAS4	Probable nicotianamine synthase 4 [Source:UniProtKB/Swiss-Prot;Acc:Q9C7X5]
AT1G56550	RGXT3	UDP-D-xylose:L-fucose alpha-1,3-D-xylosyltransferase 3 [Source:UniProtKB/Swiss-Prot;Acc:Q9FXA7]
AT1G57650		ATP binding [Source:TAIR;Acc:AT1G57650]
AT1G58070		unknown protein; Has 286 Blast hits to 266 proteins in 81 species: Archae - 2; Bacteria - 25; Metazoa - 90; Fungi - 19; Plants - 78; Viruses - 4; Other Eukaryotes - 68 (source: NCBI BLink). [Source:TAIR;Acc:AT1G58070]
AT1G59530	ATBZIP4	basic leucine-zipper 4 [Source:TAIR;Acc:AT1G59530]
AT1G59600	ZCW7	ZCW7 [Source:TAIR;Acc:AT1G59600]
AT1G60240		NAC (No Apical Meristem) domain transcriptional regulator superfamily protein [Source:TAIR;Acc:AT1G60240]
AT1G60460		unknown protein; FUNCTIONS IN: molecular_function unknown; INVOLVED IN: biological_process unknown; LOCATED IN: endomembrane system; EXPRESSED IN: 6 plant structures; EXPRESSED DURING: petal differentiation and expansion stage, E expanded cotyledon /.../ D bilateral stage; Has 23 Blast hits to 23 proteins in 8 species: Archae - 0; Bacteria - 0; Metazoa - 0; Fungi - 0; Plants - 23; Viruses - 0; Ot…
AT1G60600	ABC4	1,4-dihydroxy-2-naphthoate polyprenyltransferase, chloroplastic [Source:UniProtKB/Swiss-Prot;Acc:Q0WUA3]
AT1G60720		RNA-directed DNA polymerase (reverse transcriptase)-related family protein [Source:TAIR;Acc:AT1G60720]
AT1G60960	IRT3	Fe(2+) transport protein 3, chloroplastic [Source:UniProtKB/Swiss-Prot;Acc:Q8LE59]
AT1G61060		Putative F-box protein At1g61060 [Source:UniProtKB/Swiss-Prot;Acc:Q9C948]
AT1G61170		unknown protein; FUNCTIONS IN: molecular_function unknown; INVOLVED IN: N-terminal protein myristoylation; LOCATED IN: cellular_component unknown; EXPRESSED IN: 19 plant structures; EXPRESSED DURING: 12 growth stages; BEST Arabidopsis thaliana prote /.../ch is: unknown protein (TAIR:AT1G11125.1); Has 54 Blast hits to 54 proteins in 15 species: Archae - 0; Bacteria - 0; Metazoa - 17; Fungi - 0; Pl…
AT1G61230		Mannose-binding lectin superfamily protein [Source:TAIR;Acc:AT1G61230]
AT1G61750	CRRSP1	Cysteine-rich repeat secretory protein 1 [Source:UniProtKB/Swiss-Prot;Acc:Q9SYB1]
AT1G62250		unknown protein; LOCATED IN: chloroplast; EXPRESSED IN: 23 plant structures; EXPRESSED DURING: 15 growth stages; Has 35333 Blast hits to 34131 proteins in 2444 species: Archae - 798; Bacteria - 22429; Metazoa - 974; Fungi - 991; Plants - 531; Viruse /.../ Other Eukaryotes - 9610 (source: NCBI BLink). [Source:TAIR;Acc:AT1G62250]
AT1G62262	SLAH4	S-type anion channel SLAH4 [Source:UniProtKB/Swiss-Prot;Acc:A8MRV9]
AT1G62280	SLAH1	S-type anion channel SLAH1 [Source:UniProtKB/Swiss-Prot;Acc:Q5E930]
AT1G62490		Mitochondrial transcription termination factor family protein [Source:TAIR;Acc:AT1G62490]
AT1G62730		Terpenoid synthases superfamily protein [Source:TAIR;Acc:AT1G62730]
AT1G62840		Protein of unknown function (DUF1442) [Source:TAIR;Acc:AT1G62840]
AT1G63295		Remorin family protein [Source:TAIR;Acc:AT1G63295]
AT1G63550	CRRSP9	Cysteine-rich repeat secretory protein 9 [Source:UniProtKB/Swiss-Prot;Acc:Q5Q0E2]
AT1G63570	CRRSP7	Putative cysteine-rich repeat secretory protein 7 [Source:UniProtKB/Swiss-Prot;Acc:Q9SH41]
AT1G63580	CRRSP6	Probable cysteine-rich repeat secretory protein 6 [Source:UniProtKB/Swiss-Prot;Acc:Q9SH42]
AT1G63590	CRRSP5	Putative cysteine-rich repeat secretory protein 5 [Source:UniProtKB/Swiss-Prot;Acc:Q9SH43]
AT1G63680	ATMURE	acid-amino acid ligases;ligases;ATP binding;ATP binding;ligases [Source:TAIR;Acc:AT1G63680]
AT1G63855		Putative methyltransferase family protein [Source:TAIR;Acc:AT1G63855]
AT1G63990	SPO11-2	Meiotic recombination protein SPO11-2 [Source:UniProtKB/Swiss-Prot;Acc:Q9M4A1]
AT1G64340		unknown protein; BEST Arabidopsis thaliana protein match is: unknown protein (TAIR:AT5G41810.1); Has 30201 Blast hits to 17322 proteins in 780 species: Archae - 12; Bacteria - 1396; Metazoa - 17338; Fungi - 3422; Plants - 5037; Viruses - 0; Other Eu /.../es - 2996 (source: NCBI BLink). [Source:TAIR;Acc:AT1G64340]
AT1G64355		unknown protein; FUNCTIONS IN: molecular_function unknown; INVOLVED IN: biological_process unknown; LOCATED IN: chloroplast; EXPRESSED IN: 23 plant structures; EXPRESSED DURING: 13 growth stages; CONTAINS InterPro DOMAIN/s: Protein of unknown functi /.../3593 (InterPro:IPR021995); Has 301 Blast hits to 301 proteins in 96 species: Archae - 0; Bacteria - 143; Metazoa - 0; Fungi - 0; Plants - 44; Vi…
AT1G64430		Pentatricopeptide repeat (PPR) superfamily protein [Source:TAIR;Acc:AT1G64430]
AT1G64585	RTFL22	ROTUNDIFOLIA like 22 [Source:TAIR;Acc:AT1G64585]
AT1G64680		unknown protein; BEST Arabidopsis thaliana protein match is: unknown protein (TAIR:AT1G03055.1); Has 146 Blast hits to 146 proteins in 26 species: Archae - 0; Bacteria - 6; Metazoa - 0; Fungi - 0; Plants - 125; Viruses - 0; Other Eukaryotes - 15 (so /.../NCBI BLink). [Source:TAIR;Acc:AT1G64680]
AT1G64700		unknown protein; FUNCTIONS IN: molecular_function unknown; INVOLVED IN: N-terminal protein myristoylation; LOCATED IN: cellular_component unknown; EXPRESSED IN: 17 plant structures; EXPRESSED DURING: 11 growth stages; BEST Arabidopsis thaliana prote /.../ch is: unknown protein (TAIR:AT3G61920.1); Has 48 Blast hits to 47 proteins in 7 species: Archae - 0; Bacteria - 0; Metazoa - 0; Fungi - 0; Plan…
AT1G64960		ARM repeat superfamily protein [Source:TAIR;Acc:AT1G64960]
AT1G65180		Cysteine/Histidine-rich C1 domain family protein [Source:TAIR;Acc:AT1G65180]
AT1G65190		Protein kinase superfamily protein [Source:TAIR;Acc:AT1G65190]
AT1G65210		Galactose-binding protein [Source:TAIR;Acc:AT1G65210]
AT1G65250		Probable inactive receptor-like protein kinase At1g65250 [Source:UniProtKB/Swiss-Prot;Acc:O80795]
AT1G65480	FT	Protein FLOWERING LOCUS T [Source:UniProtKB/Swiss-Prot;Acc:Q9SXZ2]
AT1G65740		Probable F-box protein At1g65740 [Source:UniProtKB/Swiss-Prot;Acc:Q9SHY1]
AT1G66090		Disease resistance protein (TIR-NBS class) [Source:TAIR;Acc:AT1G66090]
AT1G66100		Probable thionin-2.4 [Source:UniProtKB/Swiss-Prot;Acc:Q9C8D6]
AT1G66330		senescence-associated family protein [Source:TAIR;Acc:AT1G66330]
AT1G66440		Cysteine/Histidine-rich C1 domain family protein [Source:TAIR;Acc:AT1G66440]
AT1G66940		protein kinase-related [Source:TAIR;Acc:AT1G66940]
AT1G67025		BEST Arabidopsis thaliana protein match is: Protein kinase superfamily protein (TAIR:AT1G18390.1); Has 221 Blast hits to 191 proteins in 10 species: Archae - 0; Bacteria - 0; Metazoa - 0; Fungi - 0; Plants - 221; Viruses - 0; Other Eukaryotes - 0 (s /.../ NCBI BLink). [Source:TAIR;Acc:AT1G67025]
AT1G67290		glyoxal oxidase-related protein [Source:TAIR;Acc:AT1G67290]
AT1G67370	ASY1	DNA-binding HORMA family protein [Source:TAIR;Acc:AT1G67370]
AT1G67440	emb1688	Minichromosome maintenance (MCM2/3/5) family protein [Source:TAIR;Acc:AT1G67440]
AT1G67460		Minichromosome maintenance (MCM2/3/5) family protein [Source:TAIR;Acc:AT1G67460]
AT1G67470		Inactive serine/threonine-protein kinase At1g67470 [Source:UniProtKB/Swiss-Prot;Acc:O64798]
AT1G67660		Restriction endonuclease, type II-like superfamily protein [Source:TAIR;Acc:AT1G67660]
AT1G67840	CSK	Chloroplast sensor kinase, chloroplastic [Source:UniProtKB/Swiss-Prot;Acc:F4HVG8]
AT1G68030		RING/FYVE/PHD zinc finger superfamily protein [Source:TAIR;Acc:AT1G68030]
AT1G68080		2-oxoglutarate (2OG) and Fe(II)-dependent oxygenase superfamily protein [Source:TAIR;Acc:AT1G68080]
AT1G68250		unknown protein; Has 5 Blast hits to 5 proteins in 2 species: Archae - 0; Bacteria - 0; Metazoa - 0; Fungi - 0; Plants - 5; Viruses - 0; Other Eukaryotes - 0 (source: NCBI BLink). [Source:TAIR;Acc:AT1G68250]
AT1G68450	VQ8	VQ motif-containing protein 8, chloroplastic [Source:UniProtKB/Swiss-Prot;Acc:Q9CA36]
AT1G68460	IPT1	Adenylate isopentenyltransferase 1, chloroplastic [Source:UniProtKB/Swiss-Prot;Acc:Q94ID3]
AT1G68760	NUDT1	Nudix hydrolase 1 [Source:UniProtKB/Swiss-Prot;Acc:Q9CA40]
AT1G68890	PHYLLO	Protein PHYLLO, chloroplastic [Source:UniProtKB/Swiss-Prot;Acc:Q15KI9]
AT1G68990	RPOT1	DNA-directed RNA polymerase 1, mitochondrial [Source:UniProtKB/Swiss-Prot;Acc:P92969]
AT1G69090		F-box protein At1g69090 [Source:UniProtKB/Swiss-Prot;Acc:Q9LQB0]
AT1G69150		Cysteine/Histidine-rich C1 domain family protein [Source:TAIR;Acc:AT1G69150]
AT1G69160		unknown protein; BEST Arabidopsis thaliana protein match is: unknown protein (TAIR:AT3G13980.1); Has 173 Blast hits to 172 proteins in 54 species: Archae - 0; Bacteria - 0; Metazoa - 25; Fungi - 33; Plants - 84; Viruses - 2; Other Eukaryotes - 29 (s /.../ NCBI BLink). [Source:TAIR;Acc:AT1G69160]
AT1G69210		Uncharacterised protein family UPF0090 [Source:TAIR;Acc:AT1G69210]
AT1G69430		unknown protein; BEST Arabidopsis thaliana protein match is: unknown protein (TAIR:AT1G26650.1); Has 216 Blast hits to 215 proteins in 17 species: Archae - 0; Bacteria - 0; Metazoa - 0; Fungi - 0; Plants - 216; Viruses - 0; Other Eukaryotes - 0 (sou /.../CBI BLink). [Source:TAIR;Acc:AT1G69430]
AT1G69935	SHW1	short hypocotyl in white light1 [Source:TAIR;Acc:AT1G69935]
AT1G69970	CLE26	CLAVATA3/ESR (CLE)-related protein 26 [Source:UniProtKB/Swiss-Prot;Acc:O04547]
AT1G70420		Protein of unknown function (DUF1645) [Source:TAIR;Acc:AT1G70420]
AT1G70570		anthranilate phosphoribosyltransferase, putative [Source:TAIR;Acc:AT1G70570]
AT1G70900		unknown protein; BEST Arabidopsis thaliana protein match is: unknown protein (TAIR:AT1G23110.4); Has 57 Blast hits to 57 proteins in 14 species: Archae - 0; Bacteria - 0; Metazoa - 0; Fungi - 0; Plants - 57; Viruses - 0; Other Eukaryotes - 0 (source /.../ BLink). [Source:TAIR;Acc:AT1G70900]
AT1G71480		Nuclear transport factor 2 (NTF2) family protein [Source:TAIR;Acc:AT1G71480]
AT1G71696	SOL1	carboxypeptidase D, putative [Source:TAIR;Acc:AT1G71696]
AT1G71740		unknown protein; Has 82 Blast hits to 82 proteins in 12 species: Archae - 0; Bacteria - 0; Metazoa - 0; Fungi - 0; Plants - 82; Viruses - 0; Other Eukaryotes - 0 (source: NCBI BLink). [Source:TAIR;Acc:AT1G71740]
AT1G71760		unknown protein; Has 92 Blast hits to 92 proteins in 41 species: Archae - 0; Bacteria - 0; Metazoa - 44; Fungi - 0; Plants - 32; Viruses - 0; Other Eukaryotes - 16 (source: NCBI BLink). [Source:TAIR;Acc:AT1G71760]
AT1G71790		Probable F-actin-capping protein subunit beta [Source:UniProtKB/Swiss-Prot;Acc:Q9M9G7]
AT1G72030		Acyl-CoA N-acyltransferases (NAT) superfamily protein [Source:TAIR;Acc:AT1G72030]
AT1G72100		late embryogenesis abundant domain-containing protein / LEA domain-containing protein [Source:TAIR;Acc:AT1G72100]
AT1G72260	THI2.1	Thionin-2.1 [Source:UniProtKB/Swiss-Prot;Acc:Q42596]
AT1G72560	PSD	Exportin-T [Source:UniProtKB/Swiss-Prot;Acc:Q7PC79]
AT1G72640		NAD(P)-binding Rossmann-fold superfamily protein [Source:TAIR;Acc:AT1G72640]
AT1G72790		hydroxyproline-rich glycoprotein family protein [Source:TAIR;Acc:AT1G72790]
AT1G73020		Anoctamin-like protein At1g73020 [Source:UniProtKB/Swiss-Prot;Acc:A0MFS9]
AT1G73060	LPA3	Protein LOW PSII ACCUMULATION 3, chloroplastic [Source:UniProtKB/Swiss-Prot;Acc:Q8H0W0]
AT1G73090		unknown protein; Has 28 Blast hits to 28 proteins in 12 species: Archae - 0; Bacteria - 0; Metazoa - 0; Fungi - 0; Plants - 28; Viruses - 0; Other Eukaryotes - 0 (source: NCBI BLink). [Source:TAIR;Acc:AT1G73090]
AT1G73350		unknown protein; FUNCTIONS IN: molecular_function unknown; INVOLVED IN: biological_process unknown; LOCATED IN: nucleus; EXPRESSED IN: 25 plant structures; EXPRESSED DURING: 15 growth stages; Has 46 Blast hits to 46 proteins in 19 species: Archae - /.../teria - 0; Metazoa - 3; Fungi - 3; Plants - 36; Viruses - 0; Other Eukaryotes - 4 (source: NCBI BLink). [Source:TAIR;Acc:AT1G73350]
AT1G73470		unknown protein; FUNCTIONS IN: molecular_function unknown; INVOLVED IN: biological_process unknown; LOCATED IN: chloroplast; EXPRESSED IN: 22 plant structures; EXPRESSED DURING: 13 growth stages; Has 72 Blast hits to 72 proteins in 35 species: Archa /.../ Bacteria - 50; Metazoa - 0; Fungi - 0; Plants - 22; Viruses - 0; Other Eukaryotes - 0 (source: NCBI BLink). [Source:TAIR;Acc:AT1G73470]
AT1G73930		unknown protein; CONTAINS InterPro DOMAIN/s: Protein of unknown function DUF1630 (InterPro:IPR012860); Has 290 Blast hits to 263 proteins in 104 species: Archae - 0; Bacteria - 0; Metazoa - 148; Fungi - 30; Plants - 49; Viruses - 0; Other Eukaryotes /.../(source: NCBI BLink). [Source:TAIR;Acc:AT1G73930]
AT1G73970		unknown protein; Has 34 Blast hits to 33 proteins in 15 species: Archae - 0; Bacteria - 0; Metazoa - 0; Fungi - 0; Plants - 32; Viruses - 0; Other Eukaryotes - 2 (source: NCBI BLink). [Source:TAIR;Acc:AT1G73970]
AT1G73990	SPPA	Serine protease SPPA, chloroplastic [Source:UniProtKB/Swiss-Prot;Acc:Q9C9C0]
AT1G74480	RKD2	Protein RKD2 [Source:UniProtKB/Swiss-Prot;Acc:Q9CA66]
AT1G74860		unknown protein; BEST Arabidopsis thaliana protein match is: unknown protein (TAIR:AT1G19010.1); Has 210 Blast hits to 193 proteins in 61 species: Archae - 0; Bacteria - 9; Metazoa - 75; Fungi - 18; Plants - 58; Viruses - 1; Other Eukaryotes - 49 (s /.../ NCBI BLink). [Source:TAIR;Acc:AT1G74860]
AT1G74880	ndhO	NAD(P)H-quinone oxidoreductase subunit O, chloroplastic [Source:UniProtKB/Swiss-Prot;Acc:Q9S829]
AT1G75150		unknown protein; Has 38228 Blast hits to 24529 proteins in 1168 species: Archae - 169; Bacteria - 4103; Metazoa - 14594; Fungi - 5866; Plants - 1861; Viruses - 317; Other Eukaryotes - 11318 (source: NCBI BLink). [Source:TAIR;Acc:AT1G75150]
AT1G75230		DNA glycosylase superfamily protein [Source:TAIR;Acc:AT1G75230]
AT1G75260		oxidoreductases, acting on NADH or NADPH [Source:TAIR;Acc:AT1G75260]
AT1G75550		glycine-rich protein [Source:TAIR;Acc:AT1G75550]
AT1G75620		glyoxal oxidase-related protein [Source:TAIR;Acc:AT1G75620]
AT1G75830	PDF1.1	Defensin-like protein 13 [Source:UniProtKB/Swiss-Prot;Acc:P30224]
AT1G76210		Arabidopsis protein of unknown function (DUF241) [Source:TAIR;Acc:AT1G76210]
AT1G76220		Arabidopsis protein of unknown function (DUF241) [Source:TAIR;Acc:AT1G76220]
AT1G76240		Arabidopsis protein of unknown function (DUF241) [Source:TAIR;Acc:AT1G76240]
AT1G76730	COG0212	5-formyltetrahydrofolate cyclo-ligase-like protein COG0212 [Source:UniProtKB/Swiss-Prot;Acc:Q9SRE0]
AT1G76740		unknown protein; BEST Arabidopsis thaliana protein match is: unknown protein (TAIR:AT1G76840.1); Has 3683 Blast hits to 2942 proteins in 407 species: Archae - 9; Bacteria - 440; Metazoa - 1472; Fungi - 269; Plants - 192; Viruses - 8; Other Eukaryote /.../93 (source: NCBI BLink). [Source:TAIR;Acc:AT1G76740]
AT1G76800		Vacuolar iron transporter homolog 2 [Source:UniProtKB/Swiss-Prot;Acc:Q9SRD3]
AT1G76980		BEST Arabidopsis thaliana protein match is: embryo defective 2170 (TAIR:AT1G21390.1); Has 65 Blast hits to 65 proteins in 23 species: Archae - 0; Bacteria - 8; Metazoa - 1; Fungi - 8; Plants - 40; Viruses - 3; Other Eukaryotes - 5 (source: NCBI BLink). [Source:TAIR;Acc:AT1G76980]
AT1G77122		Uncharacterised protein family UPF0090 [Source:TAIR;Acc:AT1G77122]
AT1G77270		unknown protein; BEST Arabidopsis thaliana protein match is: unknown protein (TAIR:AT3G07730.1); Has 428 Blast hits to 388 proteins in 92 species: Archae - 0; Bacteria - 31; Metazoa - 189; Fungi - 10; Plants - 97; Viruses - 0; Other Eukaryotes - 101 /.../ce: NCBI BLink). [Source:TAIR;Acc:AT1G77270]
AT1G78140		Uncharacterized methyltransferase At1g78140, chloroplastic [Source:UniProtKB/Swiss-Prot;Acc:Q8LBV4]
AT1G78170		unknown protein; BEST Arabidopsis thaliana protein match is: unknown protein (TAIR:AT1G22250.1); Has 66 Blast hits to 66 proteins in 11 species: Archae - 0; Bacteria - 0; Metazoa - 0; Fungi - 0; Plants - 66; Viruses - 0; Other Eukaryotes - 0 (source /.../ BLink). [Source:TAIR;Acc:AT1G78170]
AT1G78540	SHB	SH2 domain protein B [Source:TAIR;Acc:AT1G78540]
AT1G78810		unknown protein; Has 75 Blast hits to 52 proteins in 16 species: Archae - 0; Bacteria - 0; Metazoa - 4; Fungi - 2; Plants - 66; Viruses - 0; Other Eukaryotes - 3 (source: NCBI BLink). [Source:TAIR;Acc:AT1G78810]
AT1G78910		RNA pseudouridine synthase 3, mitochondrial [Source:UniProtKB/Swiss-Prot;Acc:Q5XET6]
AT1G78995		unknown protein; Has 30201 Blast hits to 17322 proteins in 780 species: Archae - 12; Bacteria - 1396; Metazoa - 17338; Fungi - 3422; Plants - 5037; Viruses - 0; Other Eukaryotes - 2996 (source: NCBI BLink). [Source:TAIR;Acc:AT1G78995]
AT1G79020		Enhancer of polycomb-like transcription factor protein [Source:TAIR;Acc:AT1G79020]
AT1G79070		SNARE-associated protein-related [Source:TAIR;Acc:AT1G79070]
AT1G79150		binding [Source:TAIR;Acc:AT1G79150]
AT1G79160		unknown protein; BEST Arabidopsis thaliana protein match is: unknown protein (TAIR:AT1G16500.1); Has 104 Blast hits to 102 proteins in 13 species: Archae - 0; Bacteria - 0; Metazoa - 0; Fungi - 0; Plants - 104; Viruses - 0; Other Eukaryotes - 0 (sou /.../CBI BLink). [Source:TAIR;Acc:AT1G79160]
AT1G79400	CHX2	Cation/H(+) antiporter 2 [Source:UniProtKB/Swiss-Prot;Acc:Q9SAK8]
AT1G79760	DTA4	downstream target of AGL15-4 [Source:TAIR;Acc:AT1G79760]
AT1G79890		RAD3-like DNA-binding helicase protein [Source:TAIR;Acc:AT1G79890]
AT1G79915		Putative methyltransferase family protein [Source:TAIR;Acc:AT1G79915]
AT1G79950		RAD3-like DNA-binding helicase protein [Source:TAIR;Acc:AT1G79950]
AT1G80060		Ubiquitin-like superfamily protein [Source:TAIR;Acc:AT1G80060]
AT1G80133	EPFL8	EPIDERMAL PATTERNING FACTOR-like protein 8 [Source:UniProtKB/Swiss-Prot;Acc:Q1G3V9]
AT1G80700		unknown protein; FUNCTIONS IN: molecular_function unknown; INVOLVED IN: biological_process unknown; LOCATED IN: mitochondrion; BEST Arabidopsis thaliana protein match is: unknown protein (TAIR:AT1G80980.1); Has 476 Blast hits to 340 proteins in 85 s /.../: Archae - 2; Bacteria - 44; Metazoa - 84; Fungi - 36; Plants - 40; Viruses - 0; Other Eukaryotes - 270 (source: NCBI BLink). [Source:TAIR;Acc:A…
AT1G80980		unknown protein; FUNCTIONS IN: molecular_function unknown; INVOLVED IN: biological_process unknown; LOCATED IN: mitochondrion; BEST Arabidopsis thaliana protein match is: unknown protein (TAIR:AT1G80700.1); Has 477 Blast hits to 341 proteins in 85 s /.../: Archae - 2; Bacteria - 44; Metazoa - 78; Fungi - 37; Plants - 42; Viruses - 0; Other Eukaryotes - 274 (source: NCBI BLink). [Source:TAIR;Acc:A…
AT2G01050		zinc ion binding;nucleic acid binding [Source:TAIR;Acc:AT2G01050]
AT2G01080		Late embryogenesis abundant (LEA) hydroxyproline-rich glycoprotein family [Source:TAIR;Acc:AT2G01080]
AT2G01360		pentatricopeptide (PPR) repeat-containing protein [Source:TAIR;Acc:AT2G01360]
AT2G01580		unknown protein; BEST Arabidopsis thaliana protein match is: unknown protein (TAIR:AT3G07510.2); Has 129 Blast hits to 129 proteins in 12 species: Archae - 0; Bacteria - 0; Metazoa - 0; Fungi - 0; Plants - 129; Viruses - 0; Other Eukaryotes - 0 (sou /.../CBI BLink). [Source:TAIR;Acc:AT2G01580]
AT2G01755		unknown protein; FUNCTIONS IN: molecular_function unknown; INVOLVED IN: biological_process unknown; LOCATED IN: chloroplast; Has 120 Blast hits to 120 proteins in 52 species: Archae - 0; Bacteria - 80; Metazoa - 0; Fungi - 0; Plants - 24; Viruses - /.../er Eukaryotes - 16 (source: NCBI BLink). [Source:TAIR;Acc:AT2G01755]
AT2G01780		Curculin-like (mannose-binding) lectin family protein [Source:TAIR;Acc:AT2G01780]
AT2G01810		PHD finger protein At2g01810 [Source:UniProtKB/Swiss-Prot;Acc:Q9ZUA9]
AT2G01905	CYCJ18	Cyclin-J18 [Source:UniProtKB/Swiss-Prot;Acc:Q9C5X2]
AT2G02061		Nucleotide-diphospho-sugar transferase family protein [Source:TAIR;Acc:AT2G02061]
AT2G02103		unknown protein; FUNCTIONS IN: molecular_function unknown; INVOLVED IN: biological_process unknown; LOCATED IN: cellular_component unknown; BEST Arabidopsis thaliana protein match is: unknown protein (TAIR:AT5G25200.1); Has 30201 Blast hits to 17322 /.../ins in 780 species: Archae - 12; Bacteria - 1396; Metazoa - 17338; Fungi - 3422; Plants - 5037; Viruses - 0; Other Eukaryotes - 2996 (source: NC…
AT2G02410		unknown protein; CONTAINS InterPro DOMAIN/s: Protein of unknown function DUF901 (InterPro:IPR010298); Has 1151 Blast hits to 1151 proteins in 597 species: Archae - 0; Bacteria - 1105; Metazoa - 0; Fungi - 0; Plants - 42; Viruses - 0; Other Eukaryote /.../(source: NCBI BLink). [Source:TAIR;Acc:AT2G02410]
AT2G02550		PIN domain-like family protein [Source:TAIR;Acc:AT2G02550]
AT2G02590		FUNCTIONS IN: molecular_function unknown; INVOLVED IN: biological_process unknown; LOCATED IN: chloroplast; EXPRESSED IN: 21 plant structures; EXPRESSED DURING: 13 growth stages; CONTAINS InterPro DOMAIN/s: Putative small multi-drug export (InterPro /.../9577); Has 405 Blast hits to 405 proteins in 185 species: Archae - 65; Bacteria - 295; Metazoa - 0; Fungi - 0; Plants - 23; Viruses - 0; Other E…
AT2G02620		Cysteine/Histidine-rich C1 domain family protein [Source:TAIR;Acc:AT2G02620]
AT2G02955	MEE12	TATA box-binding protein-associated factor RNA polymerase I subunit B [Source:UniProtKB/Swiss-Prot;Acc:Q5XVF0]
AT2G03010		Family of unknown function (DUF577) [Source:TAIR;Acc:AT2G03010]
AT2G03520	UPS4	Ureide permease 4 [Source:UniProtKB/Swiss-Prot;Acc:Q9ZQ88]
AT2G03530	UPS2	Ureide permease 2 [Source:UniProtKB/Swiss-Prot;Acc:Q9ZQ89]
AT2G03560	FBX7	F-box family protein with a domain of unknown function (DUF295) [Source:TAIR;Acc:AT2G03560]
AT2G03590	UPS1	Ureide permease 1 [Source:UniProtKB/Swiss-Prot;Acc:Q9ZPR7]
AT2G03600	UPS3	ureide permease 3 [Source:TAIR;Acc:AT2G03600]
AT2G03667		Asparagine synthase family protein [Source:TAIR;Acc:AT2G03667]
AT2G04305		Magnesium transporter CorA-like family protein [Source:TAIR;Acc:AT2G04305]
AT2G04395	POT1C	Nucleic acid-binding, OB-fold-like protein [Source:TAIR;Acc:AT2G04395]
AT2G04560	LPXB	Probable lipid-A-disaccharide synthase, mitochondrial [Source:UniProtKB/Swiss-Prot;Acc:F4IF99]
AT2G04790		unknown protein; Has 45 Blast hits to 45 proteins in 15 species: Archae - 0; Bacteria - 0; Metazoa - 0; Fungi - 0; Plants - 43; Viruses - 0; Other Eukaryotes - 2 (source: NCBI BLink). [Source:TAIR;Acc:AT2G04790]
AT2G04830		Protein of unknown function (DUF295) [Source:TAIR;Acc:AT2G04830]
AT2G04840		Protein of unknown function (DUF295) [Source:TAIR;Acc:AT2G04840]
AT2G05210	POT1A	Protection of telomeres protein 1a [Source:UniProtKB/Swiss-Prot;Acc:Q56Y52]
AT2G05635		DNA repair DEAD helicase RAD3/XP-D subfamily protein [Source:TAIR;Acc:AT2G05635]
AT2G05970		F-box protein At2g05970 [Source:UniProtKB/Swiss-Prot;Acc:Q9ZUF1]
AT2G06010	ORG4	OBP3-responsive gene 4 [Source:TAIR;Acc:AT2G06010]
AT2G06500		hAT family dimerisation domain [Source:TAIR;Acc:AT2G06500]
AT2G07714		transcription factor-related [Source:TAIR;Acc:AT2G07714]
AT2G12290		BEST Arabidopsis thaliana protein match is: SBP (S-ribonuclease binding protein) family protein (TAIR:AT4G19700.1); Has 66 Blast hits to 66 proteins in 12 species: Archae - 0; Bacteria - 0; Metazoa - 0; Fungi - 0; Plants - 66; Viruses - 0; Other Euk /.../s - 0 (source: NCBI BLink). [Source:TAIR;Acc:AT2G12290]
AT2G13440		glucose-inhibited division family A protein [Source:TAIR;Acc:AT2G13440]
AT2G13770		CONTAINS InterPro DOMAIN/s: Putative harbinger transposase-derived nuclease (InterPro:IPR006912); Has 451 Blast hits to 352 proteins in 33 species: Archae - 0; Bacteria - 0; Metazoa - 28; Fungi - 8; Plants - 388; Viruses - 0; Other Eukaryotes - 27 ( /.../: NCBI BLink). [Source:TAIR;Acc:AT2G13770]
AT2G13900		Cysteine/Histidine-rich C1 domain family protein [Source:TAIR;Acc:AT2G13900]
AT2G14070		wound-responsive protein-related [Source:TAIR;Acc:AT2G14070]
AT2G14290		F-box protein At2g14290 [Source:UniProtKB/Swiss-Prot;Acc:Q9ZQ60]
AT2G14850		unknown protein; BEST Arabidopsis thaliana protein match is: unknown protein (TAIR:AT4G33890.2); Has 140 Blast hits to 132 proteins in 17 species: Archae - 0; Bacteria - 0; Metazoa - 1; Fungi - 2; Plants - 133; Viruses - 0; Other Eukaryotes - 4 (sou /.../CBI BLink). [Source:TAIR;Acc:AT2G14850]
AT2G15010		Probable thionin-2.3 [Source:UniProtKB/Swiss-Prot;Acc:Q8VZK8]
AT2G15020		unknown protein; BEST Arabidopsis thaliana protein match is: unknown protein (TAIR:AT5G64190.1); Has 72 Blast hits to 72 proteins in 10 species: Archae - 0; Bacteria - 0; Metazoa - 0; Fungi - 0; Plants - 72; Viruses - 0; Other Eukaryotes - 0 (source /.../ BLink). [Source:TAIR;Acc:AT2G15020]
AT2G15180		Zinc knuckle (CCHC-type) family protein [Source:TAIR;Acc:AT2G15180]
AT2G15730		P-loop containing nucleoside triphosphate hydrolases superfamily protein [Source:TAIR;Acc:AT2G15730]
AT2G16030		S-adenosyl-L-methionine-dependent methyltransferases superfamily protein [Source:TAIR;Acc:AT2G16030]
AT2G16040		hAT dimerisation domain-containing protein / transposase-related [Source:TAIR;Acc:AT2G16040]
AT2G16050		Cysteine/Histidine-rich C1 domain family protein [Source:TAIR;Acc:AT2G16050]
AT2G16190		BEST Arabidopsis thaliana protein match is: hydroxyproline-rich glycoprotein family protein (TAIR:AT1G49330.1); Has 77 Blast hits to 77 proteins in 25 species: Archae - 0; Bacteria - 0; Metazoa - 6; Fungi - 13; Plants - 56; Viruses - 0; Other Eukary /.../ 2 (source: NCBI BLink). [Source:TAIR;Acc:AT2G16190]
AT2G16290		Putative F-box protein At2g16290 [Source:UniProtKB/Swiss-Prot;Acc:Q9SIX0]
AT2G16300		F-box protein At2g16300 [Source:UniProtKB/Swiss-Prot;Acc:Q9SIW9]
AT2G16365		F-box protein At2g16365 [Source:UniProtKB/Swiss-Prot;Acc:Q84V03]
AT2G16385		unknown protein; FUNCTIONS IN: molecular_function unknown; INVOLVED IN: biological_process unknown; LOCATED IN: endomembrane system; BEST Arabidopsis thaliana protein match is: unknown protein (TAIR:AT4G34600.1); Has 35333 Blast hits to 34131 protei /.../2444 species: Archae - 798; Bacteria - 22429; Metazoa - 974; Fungi - 991; Plants - 531; Viruses - 0; Other Eukaryotes - 9610 (source: NCBI BLink…
AT2G16790		P-loop containing nucleoside triphosphate hydrolases superfamily protein [Source:TAIR;Acc:AT2G16790]
AT2G17070		Arabidopsis protein of unknown function (DUF241) [Source:TAIR;Acc:AT2G17070]
AT2G17080		Arabidopsis protein of unknown function (DUF241) [Source:TAIR;Acc:AT2G17080]
AT2G17550		unknown protein; Has 264 Blast hits to 258 proteins in 65 species: Archae - 5; Bacteria - 5; Metazoa - 66; Fungi - 16; Plants - 107; Viruses - 0; Other Eukaryotes - 65 (source: NCBI BLink). [Source:TAIR;Acc:AT2G17550]
AT2G17580		Polynucleotide adenylyltransferase family protein [Source:TAIR;Acc:AT2G17580]
AT2G17680		Arabidopsis protein of unknown function (DUF241) [Source:TAIR;Acc:AT2G17680]
AT2G17830		F-box protein At2g17830 [Source:UniProtKB/Swiss-Prot;Acc:Q84X17]
AT2G17972		unknown protein; FUNCTIONS IN: molecular_function unknown; INVOLVED IN: biological_process unknown; LOCATED IN: chloroplast thylakoid membrane, chloroplast; EXPRESSED IN: 22 plant structures; EXPRESSED DURING: 14 growth stages; Has 34 Blast hits to /.../teins in 17 species: Archae - 0; Bacteria - 0; Metazoa - 0; Fungi - 0; Plants - 34; Viruses - 0; Other Eukaryotes - 0 (source: NCBI BLink). [Sour…
AT2G19270		CONTAINS InterPro DOMAIN/s: Mitotic checkpoint protein PRCC, C-terminal (InterPro:IPR018800); Has 930 Blast hits to 533 proteins in 146 species: Archae - 0; Bacteria - 18; Metazoa - 327; Fungi - 143; Plants - 61; Viruses - 0; Other Eukaryotes - 381 /.../e: NCBI BLink). [Source:TAIR;Acc:AT2G19270]
AT2G19870		tRNA/rRNA methyltransferase (SpoU) family protein [Source:TAIR;Acc:AT2G19870]
AT2G19960		hAT family dimerisation domain [Source:TAIR;Acc:AT2G19960]
AT2G20340	ELI5	Tyrosine decarboxylase 1 [Source:UniProtKB/Swiss-Prot;Acc:Q8RY79]
AT2G20362		unknown protein; FUNCTIONS IN: molecular_function unknown; INVOLVED IN: biological_process unknown; LOCATED IN: cellular_component unknown; BEST Arabidopsis thaliana protein match is: unknown protein (TAIR:AT1G63310.1); Has 30201 Blast hits to 17322 /.../ins in 780 species: Archae - 12; Bacteria - 1396; Metazoa - 17338; Fungi - 3422; Plants - 5037; Viruses - 0; Other Eukaryotes - 2996 (source: NC…
AT2G20790	AP5M	AP-5 complex subunit mu [Source:UniProtKB/Swiss-Prot;Acc:Q8W0Z6]
AT2G20815	QWRF3	QWRF motif-containing protein 3 [Source:UniProtKB/Swiss-Prot;Acc:Q8S8I1]
AT2G20980	MCM10	minichromosome maintenance 10 [Source:TAIR;Acc:AT2G20980]
AT2G21280	GC1	Epimerase family protein SDR39U1 homolog, chloroplastic [Source:UniProtKB/Swiss-Prot;Acc:Q9SJU9]
AT2G21350		RNA-binding CRS1 / YhbY (CRM) domain protein [Source:TAIR;Acc:AT2G21350]
AT2G21385		unknown protein; FUNCTIONS IN: molecular_function unknown; INVOLVED IN: biological_process unknown; LOCATED IN: chloroplast, chloroplast envelope; EXPRESSED IN: 22 plant structures; EXPRESSED DURING: 13 growth stages; Has 49 Blast hits to 49 protein /.../0 species: Archae - 0; Bacteria - 0; Metazoa - 0; Fungi - 0; Plants - 44; Viruses - 0; Other Eukaryotes - 5 (source: NCBI BLink). [Source:TAIR;A…
AT2G21810		Cysteine/Histidine-rich C1 domain family protein [Source:TAIR;Acc:AT2G21810]
AT2G21830		Cysteine/Histidine-rich C1 domain family protein [Source:TAIR;Acc:AT2G21830]
AT2G21850		Cysteine/Histidine-rich C1 domain family protein [Source:TAIR;Acc:AT2G21850]
AT2G21970	SEP2	Stress enhanced protein 2, chloroplastic [Source:UniProtKB/Swiss-Prot;Acc:Q9SJ02]
AT2G22260	ALKBH2	Alpha-ketoglutarate-dependent dioxygenase alkB homolog 2 [Source:UniProtKB/Swiss-Prot;Acc:Q9SIE0]
AT2G22530		Alkaline-phosphatase-like family protein [Source:TAIR;Acc:AT2G22530]
AT2G22620		Rhamnogalacturonate lyase family protein [Source:TAIR;Acc:AT2G22620]
AT2G22650		FAD-dependent oxidoreductase family protein [Source:TAIR;Acc:AT2G22650]
AT2G22790		unknown protein; BEST Arabidopsis thaliana protein match is: unknown protein (TAIR:AT5G67020.1); Has 111 Blast hits to 111 proteins in 33 species: Archae - 0; Bacteria - 44; Metazoa - 0; Fungi - 0; Plants - 67; Viruses - 0; Other Eukaryotes - 0 (sou /.../CBI BLink). [Source:TAIR;Acc:AT2G22790]
AT2G23060		Probable N-acetyltransferase HLS1-like [Source:UniProtKB/Swiss-Prot;Acc:O64815]
AT2G23390		CONTAINS InterPro DOMAIN/s: Protein of unknown function DUF482 (InterPro:IPR007434), Acyl-CoA N-acyltransferase (InterPro:IPR016181); Has 2165 Blast hits to 2163 proteins in 543 species: Archae - 0; Bacteria - 1044; Metazoa - 0; Fungi - 0; Plants - /.../ruses - 0; Other Eukaryotes - 1088 (source: NCBI BLink). [Source:TAIR;Acc:AT2G23390]
AT2G23840		HNH endonuclease [Source:TAIR;Acc:AT2G23840]
AT2G24080		Protein of unknown function (DUF295) [Source:TAIR;Acc:AT2G24080]
AT2G24120	RPOT3	DNA-directed RNA polymerase 3, chloroplastic [Source:UniProtKB/Swiss-Prot;Acc:O24600]
AT2G24255		unknown protein; CONTAINS InterPro DOMAIN/s: Protein of unknown function DUF295 (InterPro:IPR005174); BEST Arabidopsis thaliana protein match is: Protein of unknown function (DUF295) (TAIR:AT1G64840.1); Has 124 Blast hits to 121 proteins in 7 specie /.../hae - 0; Bacteria - 0; Metazoa - 0; Fungi - 0; Plants - 124; Viruses - 0; Other Eukaryotes - 0 (source: NCBI BLink). [Source:TAIR;Acc:AT2G24255]
AT2G24395		chaperone protein dnaJ-related [Source:TAIR;Acc:AT2G24395]
AT2G24530		unknown protein; BEST Arabidopsis thaliana protein match is: unknown protein (TAIR:AT4G31440.1); Has 30201 Blast hits to 17322 proteins in 780 species: Archae - 12; Bacteria - 1396; Metazoa - 17338; Fungi - 3422; Plants - 5037; Viruses - 0; Other Eu /.../es - 2996 (source: NCBI BLink). [Source:TAIR;Acc:AT2G24530]
AT2G24580		Probable sarcosine oxidase [Source:UniProtKB/Swiss-Prot;Acc:Q9SJA7]
AT2G24620		S-locus glycoprotein family protein [Source:TAIR;Acc:AT2G24620]
AT2G24860		DnaJ/Hsp40 cysteine-rich domain superfamily protein [Source:TAIR;Acc:AT2G24860]
AT2G25052		unknown protein; Has 30201 Blast hits to 17322 proteins in 780 species: Archae - 12; Bacteria - 1396; Metazoa - 17338; Fungi - 3422; Plants - 5037; Viruses - 0; Other Eukaryotes - 2996 (source: NCBI BLink). [Source:TAIR;Acc:AT2G25052]
AT2G25570		binding [Source:TAIR;Acc:AT2G25570]
AT2G25660	emb2410	embryo defective 2410 [Source:TAIR;Acc:AT2G25660]
AT2G25730		unknown protein; Has 157 Blast hits to 144 proteins in 62 species: Archae - 0; Bacteria - 0; Metazoa - 101; Fungi - 0; Plants - 35; Viruses - 0; Other Eukaryotes - 21 (source: NCBI BLink). [Source:TAIR;Acc:AT2G25730]
AT2G25770		Polyketide cyclase/dehydrase and lipid transport superfamily protein [Source:TAIR;Acc:AT2G25770]
AT2G25830		Probable transcriptional regulatory protein At2g25830 [Source:UniProtKB/Swiss-Prot;Acc:O82314]
AT2G25840	OVA4	Nucleotidylyl transferase superfamily protein [Source:TAIR;Acc:AT2G25840]
AT2G26010	PDF1.3	Defensin-like protein 14 [Source:UniProtKB/Swiss-Prot;Acc:O80995]
AT2G26020	PDF1.2B	Putative defensin-like protein 15 [Source:UniProtKB/Swiss-Prot;Acc:O80994]
AT2G26520		unknown protein; BEST Arabidopsis thaliana protein match is: unknown protein (TAIR:AT3G57500.1); Has 51 Blast hits to 51 proteins in 11 species: Archae - 0; Bacteria - 1; Metazoa - 0; Fungi - 0; Plants - 50; Viruses - 0; Other Eukaryotes - 0 (source /.../ BLink). [Source:TAIR;Acc:AT2G26520]
AT2G26540	UROS	Uroporphyrinogen-III synthase, chloroplastic [Source:UniProtKB/Swiss-Prot;Acc:O48721]
AT2G26610		Transducin family protein / WD-40 repeat family protein [Source:TAIR;Acc:AT2G26610]
AT2G26840		unknown protein; FUNCTIONS IN: molecular_function unknown; INVOLVED IN: biological_process unknown; LOCATED IN: chloroplast; BEST Arabidopsis thaliana protein match is: unknown protein (TAIR:AT3G43910.1); Has 835 Blast hits to 835 proteins in 26 spe /.../Archae - 0; Bacteria - 25; Metazoa - 0; Fungi - 0; Plants - 40; Viruses - 2; Other Eukaryotes - 768 (source: NCBI BLink). [Source:TAIR;Acc:AT2G2…
AT2G27229		Pentatricopeptide repeat (PPR) superfamily protein [Source:TAIR;Acc:AT2G27229]
AT2G27340		N-acetylglucosaminylphosphatidylinositol de-N-acetylase family protein [Source:TAIR;Acc:AT2G27340]
AT2G27550	CEN	Protein CENTRORADIALIS-like [Source:UniProtKB/Swiss-Prot;Acc:Q9ZNV5]
AT2G27660		Cysteine/Histidine-rich C1 domain family protein [Source:TAIR;Acc:AT2G27660]
AT2G27760	IPT2	tRNA dimethylallyltransferase 2 [Source:UniProtKB/Swiss-Prot;Acc:Q9ZUX7]
AT2G28170	CHX7	Cation/H(+) antiporter 7 [Source:UniProtKB/Swiss-Prot;Acc:Q9ZUV9]
AT2G28180	ATCHX8	Cation/hydrogen exchanger family protein [Source:TAIR;Acc:AT2G28180]
AT2G28460		Cysteine/Histidine-rich C1 domain family protein [Source:TAIR;Acc:AT2G28460]
AT2G28605	PPD2	PsbP domain-containing protein 2, chloroplastic [Source:UniProtKB/Swiss-Prot;Acc:Q8VY52]
AT2G29180		unknown protein; FUNCTIONS IN: molecular_function unknown; INVOLVED IN: biological_process unknown; LOCATED IN: chloroplast thylakoid membrane; EXPRESSED IN: 23 plant structures; EXPRESSED DURING: 13 growth stages; Has 34 Blast hits to 33 proteins i /.../pecies: Archae - 0; Bacteria - 0; Metazoa - 0; Fungi - 0; Plants - 33; Viruses - 0; Other Eukaryotes - 1 (source: NCBI BLink). [Source:TAIR;Acc:…
AT2G29880		Uncharacterized protein At2g29880 [Source:UniProtKB/Swiss-Prot;Acc:O82368]
AT2G30080	ZIP6	Zinc transporter 6, chloroplastic [Source:UniProtKB/Swiss-Prot;Acc:O64738]
AT2G30090		Acyl-CoA N-acyltransferases (NAT) superfamily protein [Source:TAIR;Acc:AT2G30090]
AT2G30230		unknown protein; FUNCTIONS IN: molecular_function unknown; INVOLVED IN: biological_process unknown; LOCATED IN: endomembrane system; BEST Arabidopsis thaliana protein match is: unknown protein (TAIR:AT1G06980.1); Has 167 Blast hits to 167 proteins i /.../pecies: Archae - 0; Bacteria - 0; Metazoa - 0; Fungi - 0; Plants - 167; Viruses - 0; Other Eukaryotes - 0 (source: NCBI BLink). [Source:TAIR;Acc…
AT2G30240	CHX13	Cation/H(+) symporter 13 [Source:UniProtKB/Swiss-Prot;Acc:O22920]
AT2G30480		unknown protein; Has 35333 Blast hits to 34131 proteins in 2444 species: Archae - 798; Bacteria - 22429; Metazoa - 974; Fungi - 991; Plants - 531; Viruses - 0; Other Eukaryotes - 9610 (source: NCBI BLink). [Source:TAIR;Acc:AT2G30480]
AT2G30630		P-loop containing nucleoside triphosphate hydrolases superfamily protein [Source:TAIR;Acc:AT2G30630]
AT2G30695		FUNCTIONS IN: molecular_function unknown; INVOLVED IN: protein folding, protein transport; LOCATED IN: chloroplast stroma, chloroplast; EXPRESSED IN: 23 plant structures; EXPRESSED DURING: 13 growth stages; CONTAINS InterPro DOMAIN/s: Trigger factor /.../some-binding, bacterial (InterPro:IPR008881); Has 253 Blast hits to 253 proteins in 72 species: Archae - 0; Bacteria - 138; Metazoa - 0; Fungi -…
AT2G30990		Protein of unknown function (DUF688) [Source:TAIR;Acc:AT2G30990]
AT2G31340	emb1381	embryo defective 1381 [Source:TAIR;Acc:AT2G31340]
AT2G31360	ADS2	Delta-9 acyl-lipid desaturase 2 [Source:UniProtKB/Swiss-Prot;Acc:Q9SID2]
AT2G31580	THG1	tRNA(His) guanylyltransferase 1 [Source:UniProtKB/Swiss-Prot;Acc:F4IRQ5]
AT2G31600		unknown protein; FUNCTIONS IN: molecular_function unknown; INVOLVED IN: biological_process unknown; LOCATED IN: chloroplast; BEST Arabidopsis thaliana protein match is: unknown protein (TAIR:AT3G53860.1); Has 35333 Blast hits to 34131 proteins in 24 /.../cies: Archae - 798; Bacteria - 22429; Metazoa - 974; Fungi - 991; Plants - 531; Viruses - 0; Other Eukaryotes - 9610 (source: NCBI BLink). [Sour…
AT2G31620	CRRSP10	Putative cysteine-rich repeat secretory protein 10 [Source:UniProtKB/Swiss-Prot;Acc:Q9SIP6]
AT2G31840		Thioredoxin superfamily protein [Source:TAIR;Acc:AT2G31840]
AT2G31865	PARG2	Probable poly(ADP-ribose) glycohydrolase 2 [Source:UniProtKB/Swiss-Prot;Acc:Q8VYA1]
AT2G31870	PARG1	Poly(ADP-ribose) glycohydrolase 1 [Source:UniProtKB/Swiss-Prot;Acc:Q9SKB3]
AT2G31910	CHX21	Cation/H(+) antiporter 21 [Source:UniProtKB/Swiss-Prot;Acc:Q9SKA9]
AT2G32280		Protein of unknown function (DUF1218) [Source:TAIR;Acc:AT2G32280]
AT2G32310		CCT motif family protein [Source:TAIR;Acc:AT2G32310]
AT2G32320	THG2	tRNA(His) guanylyltransferase 2 [Source:UniProtKB/Swiss-Prot;Acc:F4ISV6]
AT2G32470		F-box associated ubiquitination effector family protein [Source:TAIR;Acc:AT2G32470]
AT2G32480	ARASP	Membrane metalloprotease ARASP, chloroplastic [Source:UniProtKB/Swiss-Prot;Acc:O80885]
AT2G32640		Lycopene beta/epsilon cyclase protein [Source:TAIR;Acc:AT2G32640]
AT2G32840		proline-rich family protein [Source:TAIR;Acc:AT2G32840]
AT2G33255		Haloacid dehalogenase-like hydrolase domain-containing protein At2g33255 [Source:UniProtKB/Swiss-Prot;Acc:Q8RYE9]
AT2G33260		Tryptophan/tyrosine permease [Source:TAIR;Acc:AT2G33260]
AT2G33390		unknown protein; Has 34 Blast hits to 34 proteins in 10 species: Archae - 0; Bacteria - 0; Metazoa - 0; Fungi - 0; Plants - 34; Viruses - 0; Other Eukaryotes - 0 (source: NCBI BLink). [Source:TAIR;Acc:AT2G33390]
AT2G33560	BUBR1	Mitotic spindle checkpoint protein BUBR1 [Source:UniProtKB/Swiss-Prot;Acc:O22806]
AT2G34050		INVOLVED IN: protein complex assembly; LOCATED IN: mitochondrion, chloroplast; EXPRESSED IN: 19 plant structures; EXPRESSED DURING: 9 growth stages; CONTAINS InterPro DOMAIN/s: ATP11 (InterPro:IPR010591); Has 304 Blast hits to 304 proteins in 167 sp /.../ Archae - 0; Bacteria - 0; Metazoa - 101; Fungi - 112; Plants - 39; Viruses - 0; Other Eukaryotes - 52 (source: NCBI BLink). [Source:TAIR;Acc:AT…
AT2G34530		unknown protein; FUNCTIONS IN: molecular_function unknown; INVOLVED IN: biological_process unknown; LOCATED IN: endomembrane system; EXPRESSED IN: flower; EXPRESSED DURING: petal differentiation and expansion stage; BEST Arabidopsis thaliana protein /.../ is: unknown protein (TAIR:AT2G34540.2); Has 35333 Blast hits to 34131 proteins in 2444 species: Archae - 798; Bacteria - 22429; Metazoa - 974; …
AT2G34540		unknown protein; Has 19 Blast hits to 19 proteins in 5 species: Archae - 0; Bacteria - 0; Metazoa - 0; Fungi - 0; Plants - 19; Viruses - 0; Other Eukaryotes - 0 (source: NCBI BLink). [Source:TAIR;Acc:AT2G34540]
AT2G34580		CONTAINS InterPro DOMAIN/s: Herpesvirus UL139, cytomegalovirus (InterPro:IPR021042); Has 30201 Blast hits to 17322 proteins in 780 species: Archae - 12; Bacteria - 1396; Metazoa - 17338; Fungi - 3422; Plants - 5037; Viruses - 0; Other Eukaryotes - 2 /.../ource: NCBI BLink). [Source:TAIR;Acc:AT2G34580]
AT2G34600	TIFY 5B	Protein TIFY 5B [Source:UniProtKB/Swiss-Prot;Acc:O64687]
AT2G34640	PTAC12	plastid transcriptionally active 12 [Source:TAIR;Acc:AT2G34640]
AT2G34730	WAP	WPP domain-associated protein [Source:UniProtKB/Swiss-Prot;Acc:O64584]
AT2G34820	BHLH53	Transcription factor bHLH53 [Source:UniProtKB/Swiss-Prot;Acc:Q84RD0]
AT2G34980	SETH1	phosphatidylinositolglycan synthase family protein [Source:TAIR;Acc:AT2G34980]
AT2G35035	URED	Urease accessory protein D [Source:UniProtKB/Swiss-Prot;Acc:Q7Y0S0]
AT2G35075		unknown protein; Has 30201 Blast hits to 17322 proteins in 780 species: Archae - 12; Bacteria - 1396; Metazoa - 17338; Fungi - 3422; Plants - 5037; Viruses - 0; Other Eukaryotes - 2996 (source: NCBI BLink). [Source:TAIR;Acc:AT2G35075]
AT2G35230	IKU1	Protein HAIKU1 [Source:UniProtKB/Swiss-Prot;Acc:O82170]
AT2G35500	SKL2	Probable inactive shikimate kinase like 2, chloroplastic [Source:UniProtKB/Swiss-Prot;Acc:O82290]
AT2G35658		unknown protein; FUNCTIONS IN: molecular_function unknown; INVOLVED IN: biological_process unknown; LOCATED IN: cellular_component unknown; BEST Arabidopsis thaliana protein match is: unknown protein (TAIR:AT4G16840.1); Has 30201 Blast hits to 17322 /.../ins in 780 species: Archae - 12; Bacteria - 1396; Metazoa - 17338; Fungi - 3422; Plants - 5037; Viruses - 0; Other Eukaryotes - 2996 (source: NC…
AT2G36300		Integral membrane Yip1 family protein [Source:TAIR;Acc:AT2G36300]
AT2G36895		unknown protein; FUNCTIONS IN: molecular_function unknown; INVOLVED IN: biological_process unknown; LOCATED IN: chloroplast; Has 32 Blast hits to 32 proteins in 14 species: Archae - 0; Bacteria - 0; Metazoa - 0; Fungi - 0; Plants - 32; Viruses - 0; /.../Eukaryotes - 0 (source: NCBI BLink). [Source:TAIR;Acc:AT2G36895]
AT2G37035		unknown protein; Has 26 Blast hits to 26 proteins in 11 species: Archae - 0; Bacteria - 0; Metazoa - 2; Fungi - 0; Plants - 23; Viruses - 0; Other Eukaryotes - 1 (source: NCBI BLink). [Source:TAIR;Acc:AT2G37035]
AT2G37780		Cysteine/Histidine-rich C1 domain family protein [Source:TAIR;Acc:AT2G37780]
AT2G37800		Cysteine/Histidine-rich C1 domain family protein [Source:TAIR;Acc:AT2G37800]
AT2G37810		Cysteine/Histidine-rich C1 domain family protein [Source:TAIR;Acc:AT2G37810]
AT2G37820		Cysteine/Histidine-rich C1 domain family protein [Source:TAIR;Acc:AT2G37820]
AT2G37920	emb1513	copper ion transmembrane transporters [Source:TAIR;Acc:AT2G37920]
AT2G37960		unknown protein; BEST Arabidopsis thaliana protein match is: unknown protein (TAIR:AT3G54060.2); Has 418 Blast hits to 247 proteins in 92 species: Archae - 0; Bacteria - 163; Metazoa - 49; Fungi - 80; Plants - 28; Viruses - 0; Other Eukaryotes - 98 /.../e: NCBI BLink). [Source:TAIR;Acc:AT2G37960]
AT2G38160		unknown protein; BEST Arabidopsis thaliana protein match is: unknown protein (TAIR:AT2G40070.2); Has 972 Blast hits to 731 proteins in 211 species: Archae - 0; Bacteria - 236; Metazoa - 194; Fungi - 201; Plants - 218; Viruses - 32; Other Eukaryotes /.../source: NCBI BLink). [Source:TAIR;Acc:AT2G38160]
AT2G38460	IREG1	Solute carrier family 40 member 1 [Source:UniProtKB/Swiss-Prot;Acc:O80905]
AT2G38500		2-oxoglutarate (2OG) and Fe(II)-dependent oxygenase superfamily protein [Source:TAIR;Acc:AT2G38500]
AT2G38570		CONTAINS InterPro DOMAIN/s: PRC-barrel-like (InterPro:IPR011033); Has 300 Blast hits to 300 proteins in 81 species: Archae - 0; Bacteria - 135; Metazoa - 0; Fungi - 0; Plants - 37; Viruses - 0; Other Eukaryotes - 128 (source: NCBI BLink). [Source:TAIR;Acc:AT2G38570]
AT2G38680		5'-nucleotidases;magnesium ion binding [Source:TAIR;Acc:AT2G38680]
AT2G38780		unknown protein; FUNCTIONS IN: molecular_function unknown; INVOLVED IN: biological_process unknown; LOCATED IN: chloroplast; EXPRESSED IN: 21 plant structures; EXPRESSED DURING: 13 growth stages; Has 58 Blast hits to 58 proteins in 23 species: Archa /.../ Bacteria - 4; Metazoa - 1; Fungi - 0; Plants - 44; Viruses - 0; Other Eukaryotes - 9 (source: NCBI BLink). [Source:TAIR;Acc:AT2G38780]
AT2G39140	SVR1	pseudouridine synthase family protein [Source:TAIR;Acc:AT2G39140]
AT2G39490		F-box protein At2g39490 [Source:UniProtKB/Swiss-Prot;Acc:Q5S4V7]
AT2G39950		unknown protein; Has 978 Blast hits to 254 proteins in 81 species: Archae - 0; Bacteria - 8; Metazoa - 109; Fungi - 53; Plants - 41; Viruses - 0; Other Eukaryotes - 767 (source: NCBI BLink). [Source:TAIR;Acc:AT2G39950]
AT2G40000	HSPRO2	Nematode resistance protein-like HSPRO2 [Source:UniProtKB/Swiss-Prot;Acc:O04203]
AT2G40050		Cysteine/Histidine-rich C1 domain family protein [Source:TAIR;Acc:AT2G40050]
AT2G40190	ALG11	GDP-Man:Man(3)GlcNAc(2)-PP-Dol alpha-1,2-mannosyltransferase [Source:UniProtKB/Swiss-Prot;Acc:Q9XEE9]
AT2G40390		unknown protein; BEST Arabidopsis thaliana protein match is: unknown protein (TAIR:AT5G64190.1); Has 75 Blast hits to 75 proteins in 11 species: Archae - 0; Bacteria - 0; Metazoa - 0; Fungi - 0; Plants - 74; Viruses - 0; Other Eukaryotes - 1 (source /.../ BLink). [Source:TAIR;Acc:AT2G40390]
AT2G40440		BTB/POZ domain-containing protein [Source:TAIR;Acc:AT2G40440]
AT2G40475		unknown protein; BEST Arabidopsis thaliana protein match is: unknown protein (TAIR:AT3G56260.2); Has 477 Blast hits to 219 proteins in 41 species: Archae - 0; Bacteria - 4; Metazoa - 91; Fungi - 61; Plants - 144; Viruses - 0; Other Eukaryotes - 177 /.../e: NCBI BLink). [Source:TAIR;Acc:AT2G40475]
AT2G41360		Galactose oxidase/kelch repeat superfamily protein [Source:TAIR;Acc:AT2G41360]
AT2G41490	GPT	UDP-glcnac-adolichol phosphate glcnac-1-p-transferase [Source:TAIR;Acc:AT2G41490]
AT2G41610		unknown protein; Has 35333 Blast hits to 34131 proteins in 2444 species: Archae - 798; Bacteria - 22429; Metazoa - 974; Fungi - 991; Plants - 531; Viruses - 0; Other Eukaryotes - 9610 (source: NCBI BLink). [Source:TAIR;Acc:AT2G41610]
AT2G41705		camphor resistance CrcB family protein [Source:TAIR;Acc:AT2G41705]
AT2G41750		DTW domain-containing protein [Source:TAIR;Acc:AT2G41750]
AT2G42040		CONTAINS InterPro DOMAIN/s: WRC (InterPro:IPR014977); Has 219 Blast hits to 219 proteins in 19 species: Archae - 0; Bacteria - 0; Metazoa - 3; Fungi - 0; Plants - 215; Viruses - 0; Other Eukaryotes - 1 (source: NCBI BLink). [Source:TAIR;Acc:AT2G42040]
AT2G42060		Cysteine/Histidine-rich C1 domain family protein [Source:TAIR;Acc:AT2G42060]
AT2G42140	VQ17	VQ motif-containing protein 17 [Source:UniProtKB/Swiss-Prot;Acc:O48522]
AT2G42510		FUNCTIONS IN: molecular_function unknown; INVOLVED IN: spliceosome assembly, nuclear mRNA splicing, via spliceosome; LOCATED IN: cellular_component unknown; CONTAINS InterPro DOMAIN/s: Survival motor neuron interacting protein 1 (InterPro:IPR007022) /.../ Arabidopsis thaliana protein match is: spliceosome protein-related (TAIR:AT1G54380.1); Has 358 Blast hits to 335 proteins in 89 species: Archae…
AT2G42870	PAR1	Transcription factor PAR1 [Source:UniProtKB/Swiss-Prot;Acc:Q9SJH0]
AT2G42900		Plant basic secretory protein (BSP) family protein [Source:TAIR;Acc:AT2G42900]
AT2G43060	IBH1	Transcription factor IBH1 [Source:UniProtKB/Swiss-Prot;Acc:Q9SKX1]
AT2G43235		unknown protein; FUNCTIONS IN: molecular_function unknown; INVOLVED IN: biological_process unknown; LOCATED IN: chloroplast; EXPRESSED IN: 22 plant structures; EXPRESSED DURING: 13 growth stages; Has 41 Blast hits to 41 proteins in 16 species: Archa /.../ Bacteria - 0; Metazoa - 0; Fungi - 0; Plants - 40; Viruses - 0; Other Eukaryotes - 1 (source: NCBI BLink). [Source:TAIR;Acc:AT2G43235]
AT2G43310		Ribosomal L18p/L5e family protein [Source:TAIR;Acc:AT2G43310]
AT2G43465		RNA-binding ASCH domain protein [Source:TAIR;Acc:AT2G43465]
AT2G43760	MOCS2	Molybdopterin synthase catalytic subunit [Source:UniProtKB/Swiss-Prot;Acc:O22827]
AT2G43930		Protein kinase superfamily protein [Source:TAIR;Acc:AT2G43930]
AT2G43945		unknown protein; LOCATED IN: chloroplast; BEST Arabidopsis thaliana protein match is: unknown protein (TAIR:AT3G59870.1); Has 292 Blast hits to 292 proteins in 84 species: Archae - 0; Bacteria - 122; Metazoa - 0; Fungi - 0; Plants - 46; Viruses - 0; /.../ Eukaryotes - 124 (source: NCBI BLink). [Source:TAIR;Acc:AT2G43945]
AT2G43960		SWAP (Suppressor-of-White-APricot)/surp domain-containing protein [Source:TAIR;Acc:AT2G43960]
AT2G43990		unknown protein; FUNCTIONS IN: molecular_function unknown; INVOLVED IN: biological_process unknown; LOCATED IN: chloroplast; EXPRESSED IN: 9 plant structures; EXPRESSED DURING: 6 growth stages; Has 1419 Blast hits to 494 proteins in 144 species: Arc /.../0; Bacteria - 300; Metazoa - 246; Fungi - 102; Plants - 31; Viruses - 2; Other Eukaryotes - 738 (source: NCBI BLink). [Source:TAIR;Acc:AT2G43990]
AT2G44190	EDE1	Protein ENDOSPERM DEFECTIVE 1 [Source:UniProtKB/Swiss-Prot;Acc:O80588]
AT2G44340	VQ18	VQ motif-containing protein 18 [Source:UniProtKB/Swiss-Prot;Acc:O64868]
AT2G44390		Cysteine/Histidine-rich C1 domain family protein [Source:TAIR;Acc:AT2G44390]
AT2G44400		Cysteine/Histidine-rich C1 domain family protein [Source:TAIR;Acc:AT2G44400]
AT2G44660		Probable dolichyl pyrophosphate Glc1Man9GlcNAc2 alpha-1,3-glucosyltransferase [Source:UniProtKB/Swiss-Prot;Acc:O80505]
AT2G44735		BEST Arabidopsis thaliana protein match is: F-box family protein (TAIR:AT3G18720.1); Has 82 Blast hits to 82 proteins in 10 species: Archae - 0; Bacteria - 0; Metazoa - 0; Fungi - 0; Plants - 82; Viruses - 0; Other Eukaryotes - 0 (source: NCBI BLink). [Source:TAIR;Acc:AT2G44735]
AT2G45150	CDS4	cytidinediphosphate diacylglycerol synthase 4 [Source:TAIR;Acc:AT2G45150]
AT2G45690	PEX16	Peroxisome biogenesis protein 16 [Source:UniProtKB/Swiss-Prot;Acc:Q8S8S1]
AT2G45940		Protein of unknown function (DUF295) [Source:TAIR;Acc:AT2G45940]
AT2G46060		transmembrane protein-related [Source:TAIR;Acc:AT2G46060]
AT2G46200	SNRNP59	U11/U12 small nuclear ribonucleoprotein 59 kDa protein [Source:UniProtKB/Swiss-Prot;Acc:Q8VYD3]
AT2G46455		OxaA/YidC-like membrane insertion protein [Source:TAIR;Acc:AT2G46455]
AT2G46560		transducin family protein / WD-40 repeat family protein [Source:TAIR;Acc:AT2G46560]
AT2G46980		unknown protein; Has 1165 Blast hits to 947 proteins in 158 species: Archae - 0; Bacteria - 33; Metazoa - 631; Fungi - 90; Plants - 54; Viruses - 14; Other Eukaryotes - 343 (source: NCBI BLink). [Source:TAIR;Acc:AT2G46980]
AT2G47010		unknown protein; FUNCTIONS IN: molecular_function unknown; INVOLVED IN: biological_process unknown; LOCATED IN: endomembrane system; EXPRESSED IN: 17 plant structures; EXPRESSED DURING: 10 growth stages; BEST Arabidopsis thaliana protein match is: u /.../ protein (TAIR:AT1G17030.1); Has 72 Blast hits to 72 proteins in 13 species: Archae - 0; Bacteria - 0; Metazoa - 0; Fungi - 0; Plants - 71; Viru…
AT2G47270	UPB1	Transcription factor UPBEAT1 [Source:UniProtKB/Swiss-Prot;Acc:O22901]
AT2G47340		Plant invertase/pectin methylesterase inhibitor superfamily protein [Source:TAIR;Acc:AT2G47340]
AT2G47910	CRR6	chlororespiratory reduction 6 [Source:TAIR;Acc:AT2G47910]
AT2G48030		DNAse I-like superfamily protein [Source:TAIR;Acc:AT2G48030]
AT2G48121		LOCATED IN: mitochondrion; BEST Arabidopsis thaliana protein match is: Ribonuclease III family protein (TAIR:AT4G37510.1). [Source:TAIR;Acc:AT2G48121]
AT3G01015		TPX2 (targeting protein for Xklp2) protein family [Source:TAIR;Acc:AT3G01015]
AT3G01360		Family of unknown function (DUF716) [Source:TAIR;Acc:AT3G01360]
AT3G02160		Bromodomain transcription factor [Source:TAIR;Acc:AT3G02160]
AT3G02400		SMAD/FHA domain-containing protein [Source:TAIR;Acc:AT3G02400]
AT3G02493	RTFL19	ROTUNDIFOLIA like 19 [Source:TAIR;Acc:AT3G02493]
AT3G02660	emb2768	Tyrosyl-tRNA synthetase, class Ib, bacterial/mitochondrial [Source:TAIR;Acc:AT3G02660]
AT3G02690		WAT1-related protein At3g02690, chloroplastic [Source:UniProtKB/Swiss-Prot;Acc:Q93V85]
AT3G02910		Putative gamma-glutamylcyclotransferase At3g02910 [Source:UniProtKB/Swiss-Prot;Acc:Q9M8T3]
AT3G03210		unknown protein; FUNCTIONS IN: molecular_function unknown; INVOLVED IN: biological_process unknown; LOCATED IN: endomembrane system; EXPRESSED IN: 24 plant structures; EXPRESSED DURING: 15 growth stages; Has 59 Blast hits to 59 proteins in 17 specie /.../hae - 0; Bacteria - 0; Metazoa - 0; Fungi - 0; Plants - 56; Viruses - 0; Other Eukaryotes - 3 (source: NCBI BLink). [Source:TAIR;Acc:AT3G03210]
AT3G03320		RNA-binding ASCH domain protein [Source:TAIR;Acc:AT3G03320]
AT3G03700		Plasma-membrane choline transporter family protein [Source:TAIR;Acc:AT3G03700]
AT3G03970		ARM repeat superfamily protein [Source:TAIR;Acc:AT3G03970]
AT3G04020		unknown protein; Has 26 Blast hits to 25 proteins in 10 species: Archae - 0; Bacteria - 0; Metazoa - 0; Fungi - 0; Plants - 23; Viruses - 0; Other Eukaryotes - 3 (source: NCBI BLink). [Source:TAIR;Acc:AT3G04020]
AT3G04160	SNRNP48	U11/U12 small nuclear ribonucleoprotein 48 kDa protein [Source:UniProtKB/Swiss-Prot;Acc:Q9M8X2]
AT3G04210		Disease resistance protein (TIR-NBS class) [Source:TAIR;Acc:AT3G04210]
AT3G04440		Plasma-membrane choline transporter family protein [Source:TAIR;Acc:AT3G04440]
AT3G04550	RAF2	Rubisco accumulation factor 2, chloroplastic [Source:UniProtKB/Swiss-Prot;Acc:Q9SR19]
AT3G05100		S-adenosyl-L-methionine-dependent methyltransferases superfamily protein [Source:TAIR;Acc:AT3G05100]
AT3G05250		RING/U-box superfamily protein [Source:TAIR;Acc:AT3G05250]
AT3G05330	TAN	Probable microtubule-binding protein TANGLED [Source:UniProtKB/Swiss-Prot;Acc:Q84M91]
AT3G05480	RAD9	cell cycle checkpoint control protein family [Source:TAIR;Acc:AT3G05480]
AT3G05625		Tetratricopeptide repeat (TPR)-like superfamily protein [Source:TAIR;Acc:AT3G05625]
AT3G05800	BHLH150	Transcription factor bHLH150 [Source:UniProtKB/Swiss-Prot;Acc:Q9M9L6]
AT3G05830		Encodes alpha-helical IF (intermediate filament)-like protein. [Source:TAIR;Acc:AT3G05830]
AT3G05858		unknown protein; FUNCTIONS IN: molecular_function unknown; INVOLVED IN: biological_process unknown; LOCATED IN: cellular_component unknown; BEST Arabidopsis thaliana protein match is: unknown protein (TAIR:AT5G26620.1); Has 30201 Blast hits to 17322 /.../ins in 780 species: Archae - 12; Bacteria - 1396; Metazoa - 17338; Fungi - 3422; Plants - 5037; Viruses - 0; Other Eukaryotes - 2996 (source: NC…
AT3G06150		unknown protein; BEST Arabidopsis thaliana protein match is: unknown protein (TAIR:AT5G19060.1); Has 61 Blast hits to 59 proteins in 10 species: Archae - 0; Bacteria - 0; Metazoa - 3; Fungi - 0; Plants - 58; Viruses - 0; Other Eukaryotes - 0 (source /.../ BLink). [Source:TAIR;Acc:AT3G06150]
AT3G06210		ARM repeat superfamily protein [Source:TAIR;Acc:AT3G06210]
AT3G06590	BHLH148	Transcription factor bHLH148 [Source:UniProtKB/Swiss-Prot;Acc:Q9C8Z9]
AT3G06780		glycine-rich protein [Source:TAIR;Acc:AT3G06780]
AT3G06870		proline-rich family protein [Source:TAIR;Acc:AT3G06870]
AT3G07000		Cysteine/Histidine-rich C1 domain family protein [Source:TAIR;Acc:AT3G07000]
AT3G07060	emb1974	NHL domain-containing protein [Source:TAIR;Acc:AT3G07060]
AT3G07150		unknown protein; Has 19 Blast hits to 19 proteins in 8 species: Archae - 0; Bacteria - 0; Metazoa - 0; Fungi - 0; Plants - 19; Viruses - 0; Other Eukaryotes - 0 (source: NCBI BLink). [Source:TAIR;Acc:AT3G07150]
AT3G07440		unknown protein; BEST Arabidopsis thaliana protein match is: unknown protein (TAIR:AT5G48530.1); Has 37 Blast hits to 37 proteins in 13 species: Archae - 0; Bacteria - 0; Metazoa - 0; Fungi - 0; Plants - 35; Viruses - 0; Other Eukaryotes - 2 (source /.../ BLink). [Source:TAIR;Acc:AT3G07440]
AT3G07730		unknown protein; BEST Arabidopsis thaliana protein match is: unknown protein (TAIR:AT4G01170.1); Has 1299 Blast hits to 1149 proteins in 206 species: Archae - 3; Bacteria - 100; Metazoa - 453; Fungi - 114; Plants - 108; Viruses - 2; Other Eukaryotes /.../ (source: NCBI BLink). [Source:TAIR;Acc:AT3G07730]
AT3G07860	SNRNP25	U11/U12 small nuclear ribonucleoprotein 25 kDa protein [Source:UniProtKB/Swiss-Prot;Acc:Q84WS8]
AT3G07930		DNA glycosylase superfamily protein [Source:TAIR;Acc:AT3G07930]
AT3G08010	ATAB2	RNA binding [Source:TAIR;Acc:AT3G08010]
AT3G08670		unknown protein; BEST Arabidopsis thaliana protein match is: unknown protein (TAIR:AT3G51540.1); Has 48380 Blast hits to 29827 proteins in 1356 species: Archae - 46; Bacteria - 5589; Metazoa - 17361; Fungi - 13192; Plants - 2237; Viruses - 905; Othe /.../ryotes - 9050 (source: NCBI BLink). [Source:TAIR;Acc:AT3G08670]
AT3G08800	SIEL	Protein SIEL [Source:UniProtKB/Swiss-Prot;Acc:Q8VZA0]
AT3G08810		F-box/kelch-repeat protein At3g08810 [Source:UniProtKB/Swiss-Prot;Acc:Q9C9X9]
AT3G09000		proline-rich family protein [Source:TAIR;Acc:AT3G09000]
AT3G09085		Protein of unknown function (DUF962) [Source:TAIR;Acc:AT3G09085]
AT3G09280		unknown protein; FUNCTIONS IN: molecular_function unknown; INVOLVED IN: biological_process unknown; LOCATED IN: endomembrane system; EXPRESSED IN: root; Has 31 Blast hits to 31 proteins in 9 species: Archae - 0; Bacteria - 0; Metazoa - 0; Fungi - 0; /.../s - 31; Viruses - 0; Other Eukaryotes - 0 (source: NCBI BLink). [Source:TAIR;Acc:AT3G09280]
AT3G09430		unknown protein; Has 17 Blast hits to 17 proteins in 7 species: Archae - 0; Bacteria - 0; Metazoa - 0; Fungi - 0; Plants - 17; Viruses - 0; Other Eukaryotes - 0 (source: NCBI BLink). [Source:TAIR;Acc:AT3G09430]
AT3G09510		Ribonuclease H-like superfamily protein [Source:TAIR;Acc:AT3G09510]
AT3G09580		FAD/NAD(P)-binding oxidoreductase family protein [Source:TAIR;Acc:AT3G09580]
AT3G09925		Pollen Ole e 1 allergen and extensin family protein [Source:TAIR;Acc:AT3G09925]
AT3G10960	AZG1	Adenine/guanine permease AZG1 [Source:UniProtKB/Swiss-Prot;Acc:Q9SRK7]
AT3G11040	ENGASE2	Cytosolic endo-beta-N-acetylglucosaminidase 2 [Source:UniProtKB/Swiss-Prot;Acc:Q9SRL4]
AT3G11150		2-oxoglutarate (2OG) and Fe(II)-dependent oxygenase superfamily protein [Source:TAIR;Acc:AT3G11150]
AT3G11300		unknown protein; BEST Arabidopsis thaliana protein match is: unknown protein (TAIR:AT3G11290.1); Has 89 Blast hits to 89 proteins in 8 species: Archae - 0; Bacteria - 0; Metazoa - 0; Fungi - 0; Plants - 89; Viruses - 0; Other Eukaryotes - 0 (source: /.../BLink). [Source:TAIR;Acc:AT3G11300]
AT3G11690		unknown protein; FUNCTIONS IN: molecular_function unknown; INVOLVED IN: biological_process unknown; LOCATED IN: chloroplast; EXPRESSED IN: 24 plant structures; EXPRESSED DURING: 15 growth stages; BEST Arabidopsis thaliana protein match is: unknown p /.../ (TAIR:AT5G06380.1); Has 84 Blast hits to 84 proteins in 12 species: Archae - 0; Bacteria - 0; Metazoa - 0; Fungi - 0; Plants - 84; Viruses - 0;…
AT3G11810		unknown protein; BEST Arabidopsis thaliana protein match is: unknown protein (TAIR:AT2G03330.1); Has 141 Blast hits to 141 proteins in 21 species: Archae - 0; Bacteria - 9; Metazoa - 0; Fungi - 0; Plants - 131; Viruses - 0; Other Eukaryotes - 1 (sou /.../CBI BLink). [Source:TAIR;Acc:AT3G11810]
AT3G12040	MAG	DNA-3-methyladenine glycosylase [Source:UniProtKB/Swiss-Prot;Acc:Q39147]
AT3G12150		unknown protein; CONTAINS InterPro DOMAIN/s: Protein of unknown function DUF2048 (InterPro:IPR019149); Has 421 Blast hits to 334 proteins in 155 species: Archae - 2; Bacteria - 147; Metazoa - 215; Fungi - 0; Plants - 43; Viruses - 0; Other Eukaryote /.../ (source: NCBI BLink). [Source:TAIR;Acc:AT3G12150]
AT3G12210		DNA binding [Source:TAIR;Acc:AT3G12210]
AT3G12350		F-box protein At3g12350 [Source:UniProtKB/Swiss-Prot;Acc:Q84WW1]
AT3G12400	ELC	Protein ELC [Source:UniProtKB/Swiss-Prot;Acc:Q9LHG8]
AT3G12650		unknown protein; FUNCTIONS IN: molecular_function unknown; INVOLVED IN: biological_process unknown; LOCATED IN: mitochondrion; EXPRESSED IN: 23 plant structures; EXPRESSED DURING: 15 growth stages; Has 31 Blast hits to 31 proteins in 12 species: Arc /.../0; Bacteria - 0; Metazoa - 0; Fungi - 0; Plants - 31; Viruses - 0; Other Eukaryotes - 0 (source: NCBI BLink). [Source:TAIR;Acc:AT3G12650]
AT3G12870		unknown protein; BEST Arabidopsis thaliana protein match is: unknown protein (TAIR:AT5G56120.1); Has 70 Blast hits to 70 proteins in 12 species: Archae - 0; Bacteria - 0; Metazoa - 0; Fungi - 0; Plants - 70; Viruses - 0; Other Eukaryotes - 0 (source /.../ BLink). [Source:TAIR;Acc:AT3G12870]
AT3G13170	SPO11-1	Meiotic recombination protein SPO11-1 [Source:UniProtKB/Swiss-Prot;Acc:Q9M4A2]
AT3G13226		regulatory protein RecX family protein [Source:TAIR;Acc:AT3G13226]
AT3G13350	HMGB10	High mobility group B protein 10 [Source:UniProtKB/Swiss-Prot;Acc:Q9LTT3]
AT3G13780		SMAD/FHA domain-containing protein [Source:TAIR;Acc:AT3G13780]
AT3G13820		F-box protein At3g13820 [Source:UniProtKB/Swiss-Prot;Acc:Q9LRW6]
AT3G13898	EPFL3	EPIDERMAL PATTERNING FACTOR-like protein 3 [Source:UniProtKB/Swiss-Prot;Acc:C4B8C4]
AT3G14760		unknown protein; FUNCTIONS IN: molecular_function unknown; INVOLVED IN: biological_process unknown; LOCATED IN: endomembrane system; EXPRESSED IN: 6 plant structures; EXPRESSED DURING: LP.04 four leaves visible, LP.02 two leaves visible; Has 63 Blas /.../ to 63 proteins in 13 species: Archae - 0; Bacteria - 0; Metazoa - 0; Fungi - 0; Plants - 63; Viruses - 0; Other Eukaryotes - 0 (source: NCBI BL…
AT3G14900		unknown protein; FUNCTIONS IN: molecular_function unknown; INVOLVED IN: embryo development; LOCATED IN: chloroplast; EXPRESSED IN: 19 plant structures; EXPRESSED DURING: 13 growth stages; Has 17135 Blast hits to 10204 proteins in 644 species: Archae /.../ Bacteria - 1684; Metazoa - 5536; Fungi - 2506; Plants - 1043; Viruses - 361; Other Eukaryotes - 5958 (source: NCBI BLink). [Source:TAIR;Acc:AT3…
AT3G14910		unknown protein; Has 158 Blast hits to 158 proteins in 77 species: Archae - 0; Bacteria - 0; Metazoa - 104; Fungi - 0; Plants - 33; Viruses - 0; Other Eukaryotes - 21 (source: NCBI BLink). [Source:TAIR;Acc:AT3G14910]
AT3G14920		Peptide-N4-(N-acetyl-beta-glucosaminyl)asparagine amidase A protein [Source:TAIR;Acc:AT3G14920]
AT3G15095		unknown protein; FUNCTIONS IN: molecular_function unknown; INVOLVED IN: biological_process unknown; LOCATED IN: chloroplast; EXPRESSED IN: 22 plant structures; EXPRESSED DURING: 13 growth stages; Has 9762 Blast hits to 6439 proteins in 764 species: /.../ - 77; Bacteria - 1339; Metazoa - 3211; Fungi - 718; Plants - 437; Viruses - 131; Other Eukaryotes - 3849 (source: NCBI BLink). [Source:TAIR;Acc:…
AT3G15110		unknown protein; FUNCTIONS IN: molecular_function unknown; INVOLVED IN: biological_process unknown; LOCATED IN: chloroplast thylakoid membrane; EXPRESSED IN: 20 plant structures; EXPRESSED DURING: 13 growth stages; CONTAINS InterPro DOMAIN/s: Protei /.../nknown function DUF3082 (InterPro:IPR021434); Has 77 Blast hits to 77 proteins in 38 species: Archae - 0; Bacteria - 37; Metazoa - 0; Fungi - 0;…
AT3G15160		unknown protein; Has 266 Blast hits to 264 proteins in 44 species: Archae - 0; Bacteria - 0; Metazoa - 58; Fungi - 0; Plants - 199; Viruses - 0; Other Eukaryotes - 9 (source: NCBI BLink). [Source:TAIR;Acc:AT3G15160]
AT3G15356	LEC	Lectin-like protein LEC [Source:UniProtKB/Swiss-Prot;Acc:Q9LJR2]
AT3G15395		unknown protein; FUNCTIONS IN: molecular_function unknown; INVOLVED IN: biological_process unknown; LOCATED IN: endomembrane system; Has 35333 Blast hits to 34131 proteins in 2444 species: Archae - 798; Bacteria - 22429; Metazoa - 974; Fungi - 991; /.../ - 531; Viruses - 0; Other Eukaryotes - 9610 (source: NCBI BLink). [Source:TAIR;Acc:AT3G15395]
AT3G15518		unknown protein; FUNCTIONS IN: molecular_function unknown; INVOLVED IN: biological_process unknown; LOCATED IN: cellular_component unknown; Has 30201 Blast hits to 17322 proteins in 780 species: Archae - 12; Bacteria - 1396; Metazoa - 17338; Fungi - /.../ Plants - 5037; Viruses - 0; Other Eukaryotes - 2996 (source: NCBI BLink). [Source:TAIR;Acc:AT3G15518]
AT3G15850	ADS3	Palmitoyl-monogalactosyldiacylglycerol delta-7 desaturase, chloroplastic [Source:UniProtKB/Swiss-Prot;Acc:Q949X0]
AT3G15870	ADS3.2	Probable lipid desaturase ADS3.2, chloroplastic [Source:UniProtKB/Swiss-Prot;Acc:Q9LVZ3]
AT3G16660		Pollen Ole e 1 allergen and extensin family protein [Source:TAIR;Acc:AT3G16660]
AT3G16670		Pollen Ole e 1 allergen and extensin family protein [Source:TAIR;Acc:AT3G16670]
AT3G16730	CAPH2	Condensin-2 complex subunit H2 [Source:UniProtKB/Swiss-Prot;Acc:Q9LUR0]
AT3G16990	TENA_E	Bifunctional TENA-E protein [Source:UniProtKB/Swiss-Prot;Acc:Q9ASY9]
AT3G17100	BHLH147	Transcription factor bHLH147 [Source:UniProtKB/Swiss-Prot;Acc:Q9LSN7]
AT3G17265		Putative F-box protein At3g17265 [Source:UniProtKB/Swiss-Prot;Acc:Q9LUU5]
AT3G17270		F-box family protein [Source:TAIR;Acc:AT3G17270]
AT3G17350		unknown protein; FUNCTIONS IN: molecular_function unknown; INVOLVED IN: biological_process unknown; LOCATED IN: endomembrane system; EXPRESSED IN: 19 plant structures; EXPRESSED DURING: 13 growth stages; BEST Arabidopsis thaliana protein match is: u /.../ protein (TAIR:AT5G50290.1); Has 203 Blast hits to 203 proteins in 13 species: Archae - 0; Bacteria - 0; Metazoa - 0; Fungi - 0; Plants - 203; V…
AT3G17668	ENA	DnaJ/Hsp40 cysteine-rich domain superfamily protein [Source:TAIR;Acc:AT3G17668]
AT3G17680		Kinase interacting (KIP1-like) family protein [Source:TAIR;Acc:AT3G17680]
AT3G18340		Putative F-box protein At3g18340 [Source:UniProtKB/Swiss-Prot;Acc:Q9LS56]
AT3G18360	VQ20	VQ motif-containing protein 20 [Source:UniProtKB/Swiss-Prot;Acc:Q9LS54]
AT3G18690	MKS1	Protein MKS1 [Source:UniProtKB/Swiss-Prot;Acc:Q8LGD5]
AT3G18770		Autophagy-related protein 13 [Source:TAIR;Acc:AT3G18770]
AT3G19160	IPT8	Adenylate isopentenyltransferase 8, chloroplastic [Source:UniProtKB/Swiss-Prot;Acc:Q9LJL4]
AT3G19220	SCO2	Protein disulfide-isomerase SCO2 [Source:UniProtKB/Swiss-Prot;Acc:Q93YN0]
AT3G19410		Putative F-box/kelch-repeat protein At3g19410 [Source:UniProtKB/Swiss-Prot;Acc:Q9LT76]
AT3G19560		Putative F-box protein At3g19560 [Source:UniProtKB/Swiss-Prot;Acc:Q9LJP0]
AT3G19800		Protein of unknown function (DUF177) [Source:TAIR;Acc:AT3G19800]
AT3G19870		unknown protein; Has 84 Blast hits to 64 proteins in 35 species: Archae - 0; Bacteria - 0; Metazoa - 31; Fungi - 0; Plants - 24; Viruses - 0; Other Eukaryotes - 29 (source: NCBI BLink). [Source:TAIR;Acc:AT3G19870]
AT3G19890		F-box protein At3g19890 [Source:UniProtKB/Swiss-Prot;Acc:Q4PSN8]
AT3G20030		Putative F-box protein At3g20030 [Source:UniProtKB/Swiss-Prot;Acc:Q9LJZ8]
AT3G20320	TGD2	Protein TRIGALACTOSYLDIACYLGLYCEROL 2, chloroplastic [Source:UniProtKB/Swiss-Prot;Acc:Q9LTR2]
AT3G20340		Expression of the gene is downregulated in the presence of paraquat, an inducer of photoxidative stress. [Source:TAIR;Acc:AT3G20340]
AT3G20480	LPXK	Probable tetraacyldisaccharide 4'-kinase, mitochondrial [Source:UniProtKB/Swiss-Prot;Acc:Q8LEA0]
AT3G20590		Late embryogenesis abundant (LEA) hydroxyproline-rich glycoprotein family [Source:TAIR;Acc:AT3G20590]
AT3G20600	NDR1	Protein NDR1 [Source:UniProtKB/Swiss-Prot;Acc:O48915]
AT3G20610		non-race specific disease resistance protein, putative [Source:TAIR;Acc:AT3G20610]
AT3G20620		F-box family protein-related [Source:TAIR;Acc:AT3G20620]
AT3G20680		Domain of unknown function (DUF1995) [Source:TAIR;Acc:AT3G20680]
AT3G20980		Gag-Pol-related retrotransposon family protein [Source:TAIR;Acc:AT3G20980]
AT3G21530		DNAse I-like superfamily protein [Source:TAIR;Acc:AT3G21530]
AT3G21900	CRRSP16	Receptor-like protein kinase-related family protein [Source:TAIR;Acc:AT3G21900]
AT3G21910	CRRSP17	Putative cysteine-rich repeat secretory protein 17 [Source:UniProtKB/Swiss-Prot;Acc:Q9LRM2]
AT3G21960	CRRSP24	Receptor-like protein kinase-related family protein [Source:TAIR;Acc:AT3G21960]
AT3G21970	CRRSP26	Cysteine-rich repeat secretory protein 26 [Source:UniProtKB/Swiss-Prot;Acc:Q9LRL1]
AT3G22000	CRRSP30	Cysteine-rich repeat secretory protein 30 [Source:UniProtKB/Swiss-Prot;Acc:A0MEX7]
AT3G22010	CRRSP31	Putative cysteine-rich repeat secretory protein 31 [Source:UniProtKB/Swiss-Prot;Acc:Q9LRK6]
AT3G22040	CRRSP34	Cysteine-rich repeat secretory protein 34 [Source:UniProtKB/Swiss-Prot;Acc:Q9LRK3]
AT3G22100	BHLH117	Transcription factor bHLH117 [Source:UniProtKB/Swiss-Prot;Acc:Q9LRJ4]
AT3G22210		unknown protein; FUNCTIONS IN: molecular_function unknown; INVOLVED IN: biological_process unknown; LOCATED IN: endomembrane system; EXPRESSED IN: 21 plant structures; EXPRESSED DURING: 13 growth stages; Has 26 Blast hits to 26 proteins in 13 specie /.../hae - 0; Bacteria - 0; Metazoa - 0; Fungi - 0; Plants - 26; Viruses - 0; Other Eukaryotes - 0 (source: NCBI BLink). [Source:TAIR;Acc:AT3G22210]
AT3G22275		unknown protein; FUNCTIONS IN: molecular_function unknown; INVOLVED IN: biological_process unknown; LOCATED IN: cellular_component unknown; Has 22 Blast hits to 22 proteins in 6 species: Archae - 0; Bacteria - 0; Metazoa - 0; Fungi - 0; Plants - 22; /.../es - 0; Other Eukaryotes - 0 (source: NCBI BLink). [Source:TAIR;Acc:AT3G22275]
AT3G22940		Putative F-box protein At3g22940 [Source:UniProtKB/Swiss-Prot;Acc:Q9LIK3]
AT3G23140	URO	C2H2 and C2HC zinc fingers superfamily protein [Source:TAIR;Acc:AT3G23140]
AT3G23255		unknown protein; FUNCTIONS IN: molecular_function unknown; INVOLVED IN: biological_process unknown; LOCATED IN: cellular_component unknown; Has 52 Blast hits to 52 proteins in 25 species: Archae - 0; Bacteria - 0; Metazoa - 10; Fungi - 0; Plants - 3 /.../uses - 0; Other Eukaryotes - 4 (source: NCBI BLink). [Source:TAIR;Acc:AT3G23255]
AT3G23630	IPT7	Adenylate isopentenyltransferase 7, mitochondrial [Source:UniProtKB/Swiss-Prot;Acc:Q94ID1]
AT3G23930		unknown protein; FUNCTIONS IN: molecular_function unknown; INVOLVED IN: N-terminal protein myristoylation; LOCATED IN: cellular_component unknown; EXPRESSED IN: hypocotyl; BEST Arabidopsis thaliana protein match is: unknown protein (TAIR:AT4G13540.1 /.../ 10639 Blast hits to 7432 proteins in 646 species: Archae - 82; Bacteria - 826; Metazoa - 5047; Fungi - 759; Plants - 314; Viruses - 86; Other E…
AT3G24560	RSY3	Adenine nucleotide alpha hydrolases-like superfamily protein [Source:TAIR;Acc:AT3G24560]
AT3G24580		Putative F-box protein At3g24580 [Source:UniProtKB/Swiss-Prot;Acc:Q9LV45]
AT3G24630		unknown protein; Has 5348 Blast hits to 3182 proteins in 353 species: Archae - 0; Bacteria - 481; Metazoa - 1959; Fungi - 405; Plants - 180; Viruses - 10; Other Eukaryotes - 2313 (source: NCBI BLink). [Source:TAIR;Acc:AT3G24630]
AT3G24710		FUNCTIONS IN: molecular_function unknown; INVOLVED IN: biological_process unknown; LOCATED IN: endomembrane system; BEST Arabidopsis thaliana protein match is: Flavodoxin family protein (TAIR:AT3G02280.1); Has 175 Blast hits to 175 proteins in 21 sp /.../ Archae - 0; Bacteria - 6; Metazoa - 0; Fungi - 0; Plants - 168; Viruses - 0; Other Eukaryotes - 1 (source: NCBI BLink). [Source:TAIR;Acc:AT3G24…
AT3G25100	CDC45	cell division cycle 45 [Source:TAIR;Acc:AT3G25100]
AT3G25190		Vacuolar iron transporter homolog 2.1 [Source:UniProtKB/Swiss-Prot;Acc:Q9LSF6]
AT3G25400		CONTAINS InterPro DOMAIN/s: NTP Pyrophosphohydrolase MazG-related, RS21-C6 (InterPro:IPR011394), EAR (InterPro:IPR009039), NTP pyrophosphohydrolase MazG, putative catalytic core (InterPro:IPR004518); Has 1123 Blast hits to 1121 proteins in 452 speci /.../chae - 22; Bacteria - 753; Metazoa - 81; Fungi - 3; Plants - 83; Viruses - 0; Other Eukaryotes - 181 (source: NCBI BLink). [Source:TAIR;Acc:AT3G…
AT3G25550		Probable F-box protein At3g25550 [Source:UniProtKB/Swiss-Prot;Acc:Q9LSU8]
AT3G25720		RNA-directed DNA polymerase (reverse transcriptase)-related family protein [Source:TAIR;Acc:AT3G25720]
AT3G25805		unknown protein; Has 98 Blast hits to 98 proteins in 45 species: Archae - 0; Bacteria - 51; Metazoa - 0; Fungi - 0; Plants - 43; Viruses - 0; Other Eukaryotes - 4 (source: NCBI BLink). [Source:TAIR;Acc:AT3G25805]
AT3G25855		Copper transport protein family [Source:TAIR;Acc:AT3G25855]
AT3G26085		CAAX amino terminal protease family protein [Source:TAIR;Acc:AT3G26085]
AT3G26240		Cysteine/Histidine-rich C1 domain family protein [Source:TAIR;Acc:AT3G26240]
AT3G26350		LOCATED IN: chloroplast; EXPRESSED IN: root, pedicel, carpel, stamen; EXPRESSED DURING: 4 anthesis, petal differentiation and expansion stage; CONTAINS InterPro DOMAIN/s: Late embryogenesis abundant protein, group 2 (InterPro:IPR004864); BEST Arabid /.../thaliana protein match is: unknown protein (TAIR:AT1G13050.1); Has 3534 Blast hits to 2704 proteins in 342 species: Archae - 6; Bacteria - 192; …
AT3G26550		Cysteine/Histidine-rich C1 domain family protein [Source:TAIR;Acc:AT3G26550]
AT3G26570	PHT2-1	Inorganic phosphate transporter 2-1, chloroplastic [Source:UniProtKB/Swiss-Prot;Acc:Q38954]
AT3G26680	SNM1	DNA cross-link repair protein SNM1 [Source:UniProtKB/Swiss-Prot;Acc:Q38961]
AT3G26750		CONTAINS InterPro DOMAIN/s: Ubiquitin-conjugating enzyme E2C-binding protein (InterPro:IPR019193); Has 26 Blast hits to 25 proteins in 9 species: Archae - 0; Bacteria - 0; Metazoa - 0; Fungi - 0; Plants - 26; Viruses - 0; Other Eukaryotes - 0 (sourc /.../I BLink). [Source:TAIR;Acc:AT3G26750]
AT3G26950		unknown protein; Has 27 Blast hits to 27 proteins in 8 species: Archae - 0; Bacteria - 0; Metazoa - 0; Fungi - 0; Plants - 27; Viruses - 0; Other Eukaryotes - 0 (source: NCBI BLink). [Source:TAIR;Acc:AT3G26950]
AT3G27340		FUNCTIONS IN: molecular_function unknown; INVOLVED IN: oxidation reduction; EXPRESSED IN: 23 plant structures; EXPRESSED DURING: 15 growth stages; CONTAINS InterPro DOMAIN/s: Gamma-butyrobetaine dioxygenase/Trimethyllysine dioxygenase, N-terminal (I /.../o:IPR010376); Has 1035 Blast hits to 1035 proteins in 399 species: Archae - 0; Bacteria - 765; Metazoa - 0; Fungi - 0; Plants - 39; Viruses - 0;…
AT3G27880		Protein of unknown function (DUF1645) [Source:TAIR;Acc:AT3G27880]
AT3G28140		RNA ligase/cyclic nucleotide phosphodiesterase family protein [Source:TAIR;Acc:AT3G28140]
AT3G28370		unknown protein; BEST Arabidopsis thaliana protein match is: unknown protein (TAIR:AT1G51430.1); Has 6174 Blast hits to 4953 proteins in 685 species: Archae - 195; Bacteria - 792; Metazoa - 2688; Fungi - 653; Plants - 470; Viruses - 15; Other Eukary /.../ 1361 (source: NCBI BLink). [Source:TAIR;Acc:AT3G28370]
AT3G28455	CLE25	CLAVATA3/ESR (CLE)-related protein 25 [Source:UniProtKB/Swiss-Prot;Acc:Q8LFL4]
AT3G28460		methyltransferases [Source:TAIR;Acc:AT3G28460]
AT3G29034		unknown protein; Has 7 Blast hits to 7 proteins in 3 species: Archae - 0; Bacteria - 0; Metazoa - 0; Fungi - 0; Plants - 7; Viruses - 0; Other Eukaryotes - 0 (source: NCBI BLink). [Source:TAIR;Acc:AT3G29034]
AT3G29040	CRRSP13	Putative cysteine-rich repeat secretory protein 13 [Source:UniProtKB/Swiss-Prot;Acc:Q9LJW2]
AT3G29185		Domain of unknown function (DUF3598) [Source:TAIR;Acc:AT3G29185]
AT3G29370		unknown protein; BEST Arabidopsis thaliana protein match is: unknown protein (TAIR:AT5G39240.1); Has 16 Blast hits to 16 proteins in 5 species: Archae - 0; Bacteria - 0; Metazoa - 0; Fungi - 0; Plants - 16; Viruses - 0; Other Eukaryotes - 0 (source: /.../BLink). [Source:TAIR;Acc:AT3G29370]
AT3G29638		General transcription factor 2-related zinc finger protein [Source:TAIR;Acc:AT3G29638]
AT3G29740		Putative BTB/POZ domain-containing protein At3g29740 [Source:UniProtKB/Swiss-Prot;Acc:Q9LRQ1]
AT3G29765		General transcription factor 2-related zinc finger protein [Source:TAIR;Acc:AT3G29765]
AT3G30235		General transcription factor 2-related zinc finger protein [Source:TAIR;Acc:AT3G30235]
AT3G30775	POX1	Proline dehydrogenase 1, mitochondrial [Source:UniProtKB/Swiss-Prot;Acc:P92983]
AT3G31402		General transcription factor 2-related zinc finger protein [Source:TAIR;Acc:AT3G31402]
AT3G31430		unknown protein; FUNCTIONS IN: molecular_function unknown; INVOLVED IN: biological_process unknown; LOCATED IN: endomembrane system; BEST Arabidopsis thaliana protein match is: unknown protein (TAIR:AT5G18636.1); Has 295 Blast hits to 291 proteins i /.../pecies: Archae - 0; Bacteria - 0; Metazoa - 0; Fungi - 0; Plants - 295; Viruses - 0; Other Eukaryotes - 0 (source: NCBI BLink). [Source:TAIR;Acc…
AT3G32090		WRKY family transcription factor [Source:TAIR;Acc:AT3G32090]
AT3G32410		BEST Arabidopsis thaliana protein match is: Actin-binding FH2 (Formin Homology) protein (TAIR:AT2G25050.2); Has 30201 Blast hits to 17322 proteins in 780 species: Archae - 12; Bacteria - 1396; Metazoa - 17338; Fungi - 3422; Plants - 5037; Viruses - /.../er Eukaryotes - 2996 (source: NCBI BLink). [Source:TAIR;Acc:AT3G32410]
AT3G33530		Transducin family protein / WD-40 repeat family protein [Source:TAIR;Acc:AT3G33530]
AT3G42560		Pentatricopeptide repeat (PPR) superfamily protein [Source:TAIR;Acc:AT3G42560]
AT3G42800		unknown protein; BEST Arabidopsis thaliana protein match is: unknown protein (TAIR:AT1G54200.1); Has 853 Blast hits to 340 proteins in 98 species: Archae - 0; Bacteria - 94; Metazoa - 145; Fungi - 62; Plants - 95; Viruses - 0; Other Eukaryotes - 457 /.../ce: NCBI BLink). [Source:TAIR;Acc:AT3G42800]
AT3G43340		Pseudouridine synthase family protein [Source:TAIR;Acc:AT3G43340]
AT3G43630		Vacuolar iron transporter homolog 3 [Source:UniProtKB/Swiss-Prot;Acc:Q9M2C3]
AT3G43660		Vacuolar iron transporter homolog 4 [Source:UniProtKB/Swiss-Prot;Acc:Q9M2C0]
AT3G43890		Cysteine/Histidine-rich C1 domain family protein [Source:TAIR;Acc:AT3G43890]
AT3G43910		unknown protein; BEST Arabidopsis thaliana protein match is: unknown protein (TAIR:AT2G26840.1); Has 680 Blast hits to 680 proteins in 17 species: Archae - 0; Bacteria - 8; Metazoa - 0; Fungi - 0; Plants - 37; Viruses - 0; Other Eukaryotes - 635 (so /.../NCBI BLink). [Source:TAIR;Acc:AT3G43910]
AT3G44020		thylakoid lumenal P17.1 protein [Source:TAIR;Acc:AT3G44020]
AT3G44400		Disease resistance protein (TIR-NBS-LRR class) family [Source:TAIR;Acc:AT3G44400]
AT3G44450		unknown protein; BEST Arabidopsis thaliana protein match is: unknown protein (TAIR:AT3G52740.1); Has 63 Blast hits to 63 proteins in 12 species: Archae - 0; Bacteria - 0; Metazoa - 0; Fungi - 0; Plants - 63; Viruses - 0; Other Eukaryotes - 0 (source /.../ BLink). [Source:TAIR;Acc:AT3G44450]
AT3G44900	CHX4	Cation/H(+) antiporter 4 [Source:UniProtKB/Swiss-Prot;Acc:Q9FYC1]
AT3G44910	CHX12	Cation/H(+) antiporter 12 [Source:UniProtKB/Swiss-Prot;Acc:Q9FYC0]
AT3G44920	CHX11	Cation/H(+) antiporter 11 [Source:UniProtKB/Swiss-Prot;Acc:Q9FYB9]
AT3G44930	CHX10	Cation/H(+) antiporter 10 [Source:UniProtKB/Swiss-Prot;Acc:Q58P69]
AT3G45040		phosphatidate cytidylyltransferase family protein [Source:TAIR;Acc:AT3G45040]
AT3G45060	NRT2.6	High affinity nitrate transporter 2.6 [Source:UniProtKB/Swiss-Prot;Acc:Q9LXH0]
AT3G45530		Cysteine/Histidine-rich C1 domain family protein [Source:TAIR;Acc:AT3G45530]
AT3G45577		tRNA-intron endonucleases [Source:TAIR;Acc:AT3G45577]
AT3G45590	SEN1	tRNA-splicing endonuclease subunit Sen2-1 [Source:UniProtKB/Swiss-Prot;Acc:Q9M1E8]
AT3G45740		hydrolase family protein / HAD-superfamily protein [Source:TAIR;Acc:AT3G45740]
AT3G45880		2-oxoglutarate (2OG) and Fe(II)-dependent oxygenase superfamily protein [Source:TAIR;Acc:AT3G45880]
AT3G45900		Ribonuclease P protein subunit P38-related [Source:TAIR;Acc:AT3G45900]
AT3G46240		BEST Arabidopsis thaliana protein match is: receptor protein kinase-related (TAIR:AT3G46270.1); Has 38685 Blast hits to 11525 proteins in 945 species: Archae - 63; Bacteria - 11586; Metazoa - 8974; Fungi - 2953; Plants - 5350; Viruses - 724; Other E /.../tes - 9035 (source: NCBI BLink). [Source:TAIR;Acc:AT3G46240]
AT3G46613	RTFL4	ROTUNDIFOLIA like 4 [Source:TAIR;Acc:AT3G46613]
AT3G47130		F-box associated ubiquitination effector family protein [Source:TAIR;Acc:AT3G47130]
AT3G47980		Integral membrane HPP family protein [Source:TAIR;Acc:AT3G47980]
AT3G48110	GLYRS-2	Glycine--tRNA ligase 2, chloroplastic/mitochondrial [Source:UniProtKB/Swiss-Prot;Acc:Q8L785]
AT3G48120		unknown protein; Has 22990 Blast hits to 12942 proteins in 666 species: Archae - 8; Bacteria - 739; Metazoa - 13803; Fungi - 2465; Plants - 1363; Viruses - 116; Other Eukaryotes - 4496 (source: NCBI BLink). [Source:TAIR;Acc:AT3G48120]
AT3G48180		unknown protein; BEST Arabidopsis thaliana protein match is: unknown protein (TAIR:AT1G19020.1); Has 84 Blast hits to 84 proteins in 15 species: Archae - 0; Bacteria - 0; Metazoa - 0; Fungi - 0; Plants - 84; Viruses - 0; Other Eukaryotes - 0 (source /.../ BLink). [Source:TAIR;Acc:AT3G48180]
AT3G48540		Cytidine/deoxycytidylate deaminase family protein [Source:TAIR;Acc:AT3G48540]
AT3G49130		SWAP (Suppressor-of-White-APricot)/surp RNA-binding domain-containing protein [Source:TAIR;Acc:AT3G49130]
AT3G49410		Transcription factor IIIC, subunit 5 [Source:TAIR;Acc:AT3G49410]
AT3G49520		Putative F-box protein At3g49520 [Source:UniProtKB/Swiss-Prot;Acc:Q9SCK7]
AT3G49590		Autophagy-related protein 13 [Source:TAIR;Acc:AT3G49590]
AT3G49645		unknown protein; FUNCTIONS IN: molecular_function unknown; INVOLVED IN: biological_process unknown; LOCATED IN: cellular_component unknown; Has 30201 Blast hits to 17322 proteins in 780 species: Archae - 12; Bacteria - 1396; Metazoa - 17338; Fungi - /.../ Plants - 5037; Viruses - 0; Other Eukaryotes - 2996 (source: NCBI BLink). [Source:TAIR;Acc:AT3G49645]
AT3G50340		unknown protein; BEST Arabidopsis thaliana protein match is: unknown protein (TAIR:AT5G67020.1); Has 128 Blast hits to 128 proteins in 39 species: Archae - 0; Bacteria - 46; Metazoa - 0; Fungi - 3; Plants - 76; Viruses - 0; Other Eukaryotes - 3 (sou /.../CBI BLink). [Source:TAIR;Acc:AT3G50340]
AT3G50620		P-loop containing nucleoside triphosphate hydrolases superfamily protein [Source:TAIR;Acc:AT3G50620]
AT3G50850		Putative methyltransferase family protein [Source:TAIR;Acc:AT3G50850]
AT3G50880		DNA glycosylase superfamily protein [Source:TAIR;Acc:AT3G50880]
AT3G50980	XERO1	Dehydrin Xero 1 [Source:UniProtKB/Swiss-Prot;Acc:P25863]
AT3G51400		Arabidopsis protein of unknown function (DUF241) [Source:TAIR;Acc:AT3G51400]
AT3G51410		Arabidopsis protein of unknown function (DUF241) [Source:TAIR;Acc:AT3G51410]
AT3G51540		unknown protein; BEST Arabidopsis thaliana protein match is: unknown protein (TAIR:AT3G08670.1); Has 22744 Blast hits to 9965 proteins in 783 species: Archae - 64; Bacteria - 2760; Metazoa - 8515; Fungi - 3864; Plants - 499; Viruses - 702; Other Euk /.../s - 6340 (source: NCBI BLink). [Source:TAIR;Acc:AT3G51540]
AT3G51570		Disease resistance protein (TIR-NBS-LRR class) family [Source:TAIR;Acc:AT3G51570]
AT3G51690		PIF1 helicase [Source:TAIR;Acc:AT3G51690]
AT3G51700		PIF1 helicase [Source:TAIR;Acc:AT3G51700]
AT3G51790	ATG1	transmembrane protein G1P-related 1 [Source:TAIR;Acc:AT3G51790]
AT3G51810	EM1	Em-like protein GEA1 [Source:UniProtKB/Swiss-Prot;Acc:Q07187]
AT3G52030		F-box/WD-40 repeat-containing protein At3g52030 [Source:UniProtKB/Swiss-Prot;Acc:Q9SV01]
AT3G52050		5'-3' exonuclease family protein [Source:TAIR;Acc:AT3G52050]
AT3G52080	CHX28	Cation/H(+) antiporter 28 [Source:UniProtKB/Swiss-Prot;Acc:Q8L709]
AT3G52110		unknown protein; Has 191 Blast hits to 174 proteins in 54 species: Archae - 0; Bacteria - 7; Metazoa - 45; Fungi - 7; Plants - 40; Viruses - 0; Other Eukaryotes - 92 (source: NCBI BLink). [Source:TAIR;Acc:AT3G52110]
AT3G52115	GR1	Protein gamma response 1 [Source:UniProtKB/Swiss-Prot;Acc:Q9ZRT1]
AT3G52155		Phosphoglycerate mutase family protein [Source:TAIR;Acc:AT3G52155]
AT3G52330		F-box associated ubiquitination effector family protein [Source:TAIR;Acc:AT3G52330]
AT3G52530		Protein kinase superfamily protein [Source:TAIR;Acc:AT3G52530]
AT3G52740		unknown protein; BEST Arabidopsis thaliana protein match is: unknown protein (TAIR:AT3G44450.1); Has 65 Blast hits to 65 proteins in 13 species: Archae - 0; Bacteria - 0; Metazoa - 0; Fungi - 0; Plants - 65; Viruses - 0; Other Eukaryotes - 0 (source /.../ BLink). [Source:TAIR;Acc:AT3G52740]
AT3G52760		Integral membrane Yip1 family protein [Source:TAIR;Acc:AT3G52760]
AT3G52770	ZPR3	protein binding [Source:TAIR;Acc:AT3G52770]
AT3G52905		Polynucleotidyl transferase, ribonuclease H-like superfamily protein [Source:TAIR;Acc:AT3G52905]
AT3G53270		Small nuclear RNA activating complex (SNAPc), subunit SNAP43 protein [Source:TAIR;Acc:AT3G53270]
AT3G53440		Homeodomain-like superfamily protein [Source:TAIR;Acc:AT3G53440]
AT3G53820		C2H2 and C2HC zinc fingers superfamily protein [Source:TAIR;Acc:AT3G53820]
AT3G53860		unknown protein; FUNCTIONS IN: molecular_function unknown; INVOLVED IN: biological_process unknown; LOCATED IN: chloroplast; BEST Arabidopsis thaliana protein match is: unknown protein (TAIR:AT2G31600.1); Has 70 Blast hits to 70 proteins in 17 speci /.../chae - 0; Bacteria - 0; Metazoa - 0; Fungi - 0; Plants - 66; Viruses - 0; Other Eukaryotes - 4 (source: NCBI BLink). [Source:TAIR;Acc:AT3G53860]
AT3G53950		glyoxal oxidase-related protein [Source:TAIR;Acc:AT3G53950]
AT3G54060		unknown protein; BEST Arabidopsis thaliana protein match is: unknown protein (TAIR:AT2G37960.2); Has 455 Blast hits to 322 proteins in 98 species: Archae - 0; Bacteria - 178; Metazoa - 88; Fungi - 75; Plants - 28; Viruses - 2; Other Eukaryotes - 84 /.../e: NCBI BLink). [Source:TAIR;Acc:AT3G54060]
AT3G54290		FUNCTIONS IN: molecular_function unknown; INVOLVED IN: N-terminal protein myristoylation; LOCATED IN: chloroplast; EXPRESSED IN: 23 plant structures; EXPRESSED DURING: 13 growth stages; CONTAINS InterPro DOMAIN/s: Haemerythrin/HHE cation-binding mot /.../terPro:IPR012312); Has 59 Blast hits to 59 proteins in 14 species: Archae - 0; Bacteria - 2; Metazoa - 0; Fungi - 0; Plants - 56; Viruses - 0; O…
AT3G54970		D-aminoacid aminotransferase-like PLP-dependent enzymes superfamily protein [Source:TAIR;Acc:AT3G54970]
AT3G55160		unknown protein; EXPRESSED IN: 11 plant structures; EXPRESSED DURING: 4 anthesis, F mature embryo stage, petal differentiation and expansion stage, E expanded cotyledon stage, D bilateral stage; CONTAINS InterPro DOMAIN/s: Protein of unknown functio /.../428, death-receptor-like (InterPro:IPR019442); Has 357 Blast hits to 330 proteins in 163 species: Archae - 0; Bacteria - 0; Metazoa - 144; Fungi…
AT3G55390		CASP-like protein 4C1 [Source:UniProtKB/Swiss-Prot;Acc:Q9M2U0]
AT3G55420		unknown protein; Has 21 Blast hits to 21 proteins in 8 species: Archae - 0; Bacteria - 0; Metazoa - 0; Fungi - 0; Plants - 21; Viruses - 0; Other Eukaryotes - 0 (source: NCBI BLink). [Source:TAIR;Acc:AT3G55420]
AT3G55840	HSPRO1	Nematode resistance protein-like HSPRO1 [Source:UniProtKB/Swiss-Prot;Acc:Q9LY61]
AT3G56040	UGP3	UDP-glucose pyrophosphorylase 3 [Source:TAIR;Acc:AT3G56040]
AT3G56160	BASS4	Probable sodium/metabolite cotransporter BASS4, chloroplastic [Source:UniProtKB/Swiss-Prot;Acc:F4IZC4]
AT3G56840		FAD-dependent oxidoreductase family protein [Source:TAIR;Acc:AT3G56840]
AT3G56970	ORG2	Transcription factor ORG2 [Source:UniProtKB/Swiss-Prot;Acc:Q9M1K1]
AT3G57170		N-acetylglucosaminyl transferase component family protein / Gpi1 family protein [Source:TAIR;Acc:AT3G57170]
AT3G57220		Glycosyl transferase family 4 protein [Source:TAIR;Acc:AT3G57220]
AT3G57620		glyoxal oxidase-related protein [Source:TAIR;Acc:AT3G57620]
AT3G57640		Protein kinase superfamily protein [Source:TAIR;Acc:AT3G57640]
AT3G57680	CTPA3	Carboxyl-terminal-processing peptidase 3, chloroplastic [Source:UniProtKB/Swiss-Prot;Acc:F4J3G5]
AT3G57740		Protein kinase superfamily protein [Source:TAIR;Acc:AT3G57740]
AT3G58000	VQ25	VQ motif-containing protein 25 [Source:UniProtKB/Swiss-Prot;Acc:Q9M2P8]
AT3G58130		N-acetylglucosaminylphosphatidylinositol de-N-acetylase family protein [Source:TAIR;Acc:AT3G58130]
AT3G58800		unknown protein; Has 75 Blast hits to 75 proteins in 23 species: Archae - 0; Bacteria - 0; Metazoa - 0; Fungi - 0; Plants - 53; Viruses - 17; Other Eukaryotes - 5 (source: NCBI BLink). [Source:TAIR;Acc:AT3G58800]
AT3G58850	PAR2	Transcription factor PAR2 [Source:UniProtKB/Swiss-Prot;Acc:Q9LXR7]
AT3G59430		unknown protein; FUNCTIONS IN: molecular_function unknown; INVOLVED IN: biological_process unknown; LOCATED IN: cellular_component unknown; EXPRESSED IN: 21 plant structures; EXPRESSED DURING: 10 growth stages; Has 332 Blast hits to 125 proteins in /.../cies: Archae - 0; Bacteria - 61; Metazoa - 17; Fungi - 14; Plants - 37; Viruses - 2; Other Eukaryotes - 201 (source: NCBI BLink). [Source:TAIR;Ac…
AT3G59490		unknown protein; Has 30 Blast hits to 30 proteins in 12 species: Archae - 0; Bacteria - 0; Metazoa - 0; Fungi - 0; Plants - 28; Viruses - 0; Other Eukaryotes - 2 (source: NCBI BLink). [Source:TAIR;Acc:AT3G59490]
AT3G59630		diphthamide synthesis DPH2 family protein [Source:TAIR;Acc:AT3G59630]
AT3G59680		unknown protein; Has 34 Blast hits to 34 proteins in 10 species: Archae - 0; Bacteria - 0; Metazoa - 0; Fungi - 0; Plants - 34; Viruses - 0; Other Eukaryotes - 0 (source: NCBI BLink). [Source:TAIR;Acc:AT3G59680]
AT3G59870		unknown protein; FUNCTIONS IN: molecular_function unknown; INVOLVED IN: biological_process unknown; LOCATED IN: chloroplast; EXPRESSED IN: 23 plant structures; EXPRESSED DURING: 13 growth stages; BEST Arabidopsis thaliana protein match is: unknown p /.../ (TAIR:AT2G43945.1); Has 292 Blast hits to 292 proteins in 84 species: Archae - 0; Bacteria - 122; Metazoa - 0; Fungi - 0; Plants - 46; Viruses …
AT3G60000	QWRF6	QWRF motif-containing protein 6 [Source:UniProtKB/Swiss-Prot;Acc:Q5BPM6]
AT3G60090		VQ motif-containing protein [Source:TAIR;Acc:AT3G60090]
AT3G60310		unknown protein; Has 22 Blast hits to 18 proteins in 9 species: Archae - 0; Bacteria - 0; Metazoa - 0; Fungi - 0; Plants - 22; Viruses - 0; Other Eukaryotes - 0 (source: NCBI BLink). [Source:TAIR;Acc:AT3G60310]
AT3G60380		FUNCTIONS IN: molecular_function unknown; INVOLVED IN: biological_process unknown; LOCATED IN: cellular_component unknown; EXPRESSED IN: 24 plant structures; EXPRESSED DURING: 13 growth stages; BEST Arabidopsis thaliana protein match is: hydroxyprol /.../ch glycoprotein family protein (TAIR:AT4G16790.1); Has 6102 Blast hits to 3981 proteins in 424 species: Archae - 6; Bacteria - 372; Metazoa - 26…
AT3G60420		Phosphoglycerate mutase family protein [Source:TAIR;Acc:AT3G60420]
AT3G60440		Phosphoglycerate mutase family protein [Source:TAIR;Acc:AT3G60440]
AT3G60450		Phosphoglycerate mutase family protein [Source:TAIR;Acc:AT3G60450]
AT3G60620	CDS5	Phosphatidate cytidylyltransferase 5, chloroplastic [Source:UniProtKB/Swiss-Prot;Acc:Q9M001]
AT3G60660		Spindle and kinetochore-associated protein 1 homolog [Source:UniProtKB/Swiss-Prot;Acc:Q9LZZ7]
AT3G60710		Putative FBD-associated F-box protein At3g60710 [Source:UniProtKB/Swiss-Prot;Acc:Q9LZZ2]
AT3G60810		unknown protein; CONTAINS InterPro DOMAIN/s: Protein of unknown function DUF1499 (InterPro:IPR010865); Has 444 Blast hits to 444 proteins in 143 species: Archae - 0; Bacteria - 268; Metazoa - 0; Fungi - 0; Plants - 51; Viruses - 0; Other Eukaryotes /.../(source: NCBI BLink). [Source:TAIR;Acc:AT3G60810]
AT3G60850		unknown protein; FUNCTIONS IN: molecular_function unknown; INVOLVED IN: biological_process unknown; LOCATED IN: cellular_component unknown; EXPRESSED IN: 22 plant structures; EXPRESSED DURING: 11 growth stages; Has 42 Blast hits to 42 proteins in 12 /.../es: Archae - 0; Bacteria - 0; Metazoa - 4; Fungi - 0; Plants - 37; Viruses - 0; Other Eukaryotes - 1 (source: NCBI BLink). [Source:TAIR;Acc:AT3G…
AT3G61660		unknown protein; BEST Arabidopsis thaliana protein match is: unknown protein (TAIR:AT2G46375.1); Has 28 Blast hits to 28 proteins in 7 species: Archae - 0; Bacteria - 0; Metazoa - 0; Fungi - 0; Plants - 28; Viruses - 0; Other Eukaryotes - 0 (source: /.../BLink). [Source:TAIR;Acc:AT3G61660]
AT3G61780	emb1703	embryo defective 1703 [Source:TAIR;Acc:AT3G61780]
AT3G61800		UV-stimulated scaffold protein A homolog [Source:UniProtKB/Swiss-Prot;Acc:Q9M358]
AT3G61870		unknown protein; FUNCTIONS IN: molecular_function unknown; INVOLVED IN: biological_process unknown; LOCATED IN: chloroplast, chloroplast inner membrane; EXPRESSED IN: 23 plant structures; EXPRESSED DURING: 14 growth stages; Has 35333 Blast hits to 3 /.../roteins in 2444 species: Archae - 798; Bacteria - 22429; Metazoa - 974; Fungi - 991; Plants - 531; Viruses - 0; Other Eukaryotes - 9610 (source:…
AT3G61920		unknown protein; FUNCTIONS IN: molecular_function unknown; INVOLVED IN: N-terminal protein myristoylation; LOCATED IN: cellular_component unknown; EXPRESSED IN: shoot, hypocotyl, root, egg cell; BEST Arabidopsis thaliana protein match is: unknown pr /.../(TAIR:AT1G64700.1); Has 77 Blast hits to 77 proteins in 8 species: Archae - 0; Bacteria - 0; Metazoa - 0; Fungi - 0; Plants - 77; Viruses - 0; O…
AT3G62620		sucrose-phosphatase-related [Source:TAIR;Acc:AT3G62620]
AT3G63110	IPT3	Adenylate isopentenyltransferase 3, chloroplastic [Source:UniProtKB/Swiss-Prot;Acc:Q93WC9]
AT3G63540		Mog1/PsbP/DUF1795-like photosystem II reaction center PsbP family protein [Source:TAIR;Acc:AT3G63540]
AT4G00005		PRA1 (Prenylated rab acceptor) family protein [Source:TAIR;Acc:AT4G00005]
AT4G00020	BRCA2A	Protein BREAST CANCER SUSCEPTIBILITY 2 homolog A [Source:UniProtKB/Swiss-Prot;Acc:Q7Y1C5]
AT4G00231	MEE50	ARM repeat superfamily protein [Source:TAIR;Acc:AT4G00231]
AT4G00800		transducin family protein / WD-40 repeat family protein [Source:TAIR;Acc:AT4G00800]
AT4G01170		unknown protein; BEST Arabidopsis thaliana protein match is: unknown protein (TAIR:AT3G07730.1); Has 211 Blast hits to 211 proteins in 60 species: Archae - 0; Bacteria - 22; Metazoa - 50; Fungi - 11; Plants - 77; Viruses - 0; Other Eukaryotes - 51 ( /.../: NCBI BLink). [Source:TAIR;Acc:AT4G01170]
AT4G01220	MGP4	UDP-D-xylose:L-fucose alpha-1,3-D-xylosyltransferase MGP4 [Source:UniProtKB/Swiss-Prot;Acc:Q9M146]
AT4G01245		FUNCTIONS IN: molecular_function unknown; INVOLVED IN: biological_process unknown; LOCATED IN: endomembrane system; BEST Arabidopsis thaliana protein match is: RING/U-box superfamily protein (TAIR:AT4G01270.1); Has 30201 Blast hits to 17322 proteins /.../0 species: Archae - 12; Bacteria - 1396; Metazoa - 17338; Fungi - 3422; Plants - 5037; Viruses - 0; Other Eukaryotes - 2996 (source: NCBI BLink)…
AT4G01350		Cysteine/Histidine-rich C1 domain family protein [Source:TAIR;Acc:AT4G01350]
AT4G01650		Polyketide cyclase / dehydrase and lipid transport protein [Source:TAIR;Acc:AT4G01650]
AT4G01880		methyltransferases [Source:TAIR;Acc:AT4G01880]
AT4G01930		Cysteine/Histidine-rich C1 domain family protein [Source:TAIR;Acc:AT4G01930]
AT4G01935		unknown protein; FUNCTIONS IN: molecular_function unknown; INVOLVED IN: biological_process unknown; LOCATED IN: chloroplast; Has 37 Blast hits to 37 proteins in 17 species: Archae - 0; Bacteria - 0; Metazoa - 0; Fungi - 0; Plants - 30; Viruses - 0; /.../Eukaryotes - 7 (source: NCBI BLink). [Source:TAIR;Acc:AT4G01935]
AT4G01995		unknown protein; BEST Arabidopsis thaliana protein match is: unknown protein (TAIR:AT1G64680.1); Has 30201 Blast hits to 17322 proteins in 780 species: Archae - 12; Bacteria - 1396; Metazoa - 17338; Fungi - 3422; Plants - 5037; Viruses - 0; Other Eu /.../es - 2996 (source: NCBI BLink). [Source:TAIR;Acc:AT4G01995]
AT4G02000		Uncharacterized protein At4g02000 [Source:UniProtKB/Swiss-Prot;Acc:O04244]
AT4G02170		unknown protein; BEST Arabidopsis thaliana protein match is: unknown protein (TAIR:AT5G38700.1); Has 53 Blast hits to 53 proteins in 10 species: Archae - 0; Bacteria - 0; Metazoa - 0; Fungi - 0; Plants - 53; Viruses - 0; Other Eukaryotes - 0 (source /.../ BLink). [Source:TAIR;Acc:AT4G02170]
AT4G02180		DC1 domain-containing protein [Source:TAIR;Acc:AT4G02180]
AT4G02190		Cysteine/Histidine-rich C1 domain family protein [Source:TAIR;Acc:AT4G02190]
AT4G02310		Putative F-box/kelch-repeat protein At4g02310 [Source:UniProtKB/Swiss-Prot;Acc:O81414]
AT4G02405		S-adenosyl-L-methionine-dependent methyltransferases superfamily protein [Source:TAIR;Acc:AT4G02405]
AT4G02485		2-oxoglutarate (2OG) and Fe(II)-dependent oxygenase superfamily protein [Source:TAIR;Acc:AT4G02485]
AT4G02550		unknown protein; BEST Arabidopsis thaliana protein match is: unknown protein (TAIR:AT4G02210.2); Has 350 Blast hits to 284 proteins in 18 species: Archae - 0; Bacteria - 0; Metazoa - 0; Fungi - 13; Plants - 331; Viruses - 0; Other Eukaryotes - 6 (so /.../NCBI BLink). [Source:TAIR;Acc:AT4G02550]
AT4G02560	LD	Homeobox protein LUMINIDEPENDENS [Source:UniProtKB/Swiss-Prot;Acc:Q38796]
AT4G02950		Ubiquitin family protein [Source:TAIR;Acc:AT4G02950]
AT4G03150		unknown protein; FUNCTIONS IN: molecular_function unknown; INVOLVED IN: biological_process unknown; LOCATED IN: chloroplast; EXPRESSED IN: 20 plant structures; EXPRESSED DURING: 13 growth stages; Has 30201 Blast hits to 17322 proteins in 780 species /.../ae - 12; Bacteria - 1396; Metazoa - 17338; Fungi - 3422; Plants - 5037; Viruses - 0; Other Eukaryotes - 2996 (source: NCBI BLink). [Source:TAIR;…
AT4G03360		Ubiquitin family protein [Source:TAIR;Acc:AT4G03360]
AT4G03380		BEST Arabidopsis thaliana protein match is: nuclear assembly factor 1 (TAIR:AT1G03530.1); Has 29 Blast hits to 29 proteins in 8 species: Archae - 0; Bacteria - 0; Metazoa - 0; Fungi - 0; Plants - 29; Viruses - 0; Other Eukaryotes - 0 (source: NCBI BLink). [Source:TAIR;Acc:AT4G03380]
AT4G03620		myosin heavy chain-related [Source:TAIR;Acc:AT4G03620]
AT4G04680		INVOLVED IN: biological_process unknown; LOCATED IN: endomembrane system; BEST Arabidopsis thaliana protein match is: ARM repeat superfamily protein (TAIR:AT5G06350.1); Has 30201 Blast hits to 17322 proteins in 780 species: Archae - 12; Bacteria - 1 /.../etazoa - 17338; Fungi - 3422; Plants - 5037; Viruses - 0; Other Eukaryotes - 2996 (source: NCBI BLink). [Source:TAIR;Acc:AT4G04680]
AT4G04990		Protein of unknown function (DUF761) [Source:TAIR;Acc:AT4G04990]
AT4G05210	LPXD1	Probable UDP-3-O-acylglucosamine N-acyltransferase 1, mitochondrial [Source:UniProtKB/Swiss-Prot;Acc:F4JGP6]
AT4G05240		Ubiquitin-like superfamily protein [Source:TAIR;Acc:AT4G05240]
AT4G05250		Ubiquitin-like superfamily protein [Source:TAIR;Acc:AT4G05250]
AT4G05260		Ubiquitin-like superfamily protein [Source:TAIR;Acc:AT4G05260]
AT4G05360		Zinc knuckle (CCHC-type) family protein [Source:TAIR;Acc:AT4G05360]
AT4G05620		Putative F-box protein At4g05620 [Source:UniProtKB/Swiss-Prot;Acc:Q9M0U2]
AT4G06676		Protein EI24 homolog [Source:UniProtKB/Swiss-Prot;Acc:Q5BPL5]
AT4G08267		hAT transposon superfamily protein [Source:TAIR;Acc:AT4G08267]
AT4G08450		Disease resistance protein (TIR-NBS-LRR class) family [Source:TAIR;Acc:AT4G08450]
AT4G08580		microfibrillar-associated protein-related [Source:TAIR;Acc:AT4G08580]
AT4G08910		unknown protein; BEST Arabidopsis thaliana protein match is: unknown protein (TAIR:AT1G78170.1); Has 68 Blast hits to 68 proteins in 13 species: Archae - 0; Bacteria - 0; Metazoa - 0; Fungi - 0; Plants - 64; Viruses - 0; Other Eukaryotes - 4 (source /.../ BLink). [Source:TAIR;Acc:AT4G08910]
AT4G08960		phosphotyrosyl phosphatase activator (PTPA) family protein [Source:TAIR;Acc:AT4G08960]
AT4G09430		Disease resistance protein (TIR-NBS-LRR class) family [Source:TAIR;Acc:AT4G09430]
AT4G09680	CTC1	conserved telomere maintenance component 1 [Source:TAIR;Acc:AT4G09680]
AT4G09965		unknown protein; BEST Arabidopsis thaliana protein match is: unknown protein (TAIR:AT2G47010.2); Has 30201 Blast hits to 17322 proteins in 780 species: Archae - 12; Bacteria - 1396; Metazoa - 17338; Fungi - 3422; Plants - 5037; Viruses - 0; Other Eu /.../es - 2996 (source: NCBI BLink). [Source:TAIR;Acc:AT4G09965]
AT4G10200		TTF-type zinc finger protein with HAT dimerisation domain [Source:TAIR;Acc:AT4G10200]
AT4G10310	HKT1	Sodium transporter HKT1 [Source:UniProtKB/Swiss-Prot;Acc:Q84TI7]
AT4G10370		Cysteine/Histidine-rich C1 domain family protein [Source:TAIR;Acc:AT4G10370]
AT4G10600		RING/FYVE/PHD zinc finger superfamily protein [Source:TAIR;Acc:AT4G10600]
AT4G10613		RNA-directed DNA polymerase (reverse transcriptase)-related family protein [Source:TAIR;Acc:AT4G10613]
AT4G10700		BEST Arabidopsis thaliana protein match is: CDC68-related (TAIR:AT4G10660.1); Has 1807 Blast hits to 1807 proteins in 277 species: Archae - 0; Bacteria - 0; Metazoa - 736; Fungi - 347; Plants - 385; Viruses - 0; Other Eukaryotes - 339 (source: NCBI /.../. [Source:TAIR;Acc:AT4G10700]
AT4G11390		Cysteine/Histidine-rich C1 domain family protein [Source:TAIR;Acc:AT4G11390]
AT4G11521	CRK34	Putative cysteine-rich receptor-like protein kinase 34 [Source:UniProtKB/Swiss-Prot;Acc:Q8LPI0]
AT4G11550		Cysteine/Histidine-rich C1 domain family protein [Source:TAIR;Acc:AT4G11550]
AT4G11720	HAP2	Protein HAPLESS 2 [Source:UniProtKB/Swiss-Prot;Acc:F4JP36]
AT4G11800		Calcineurin-like metallo-phosphoesterase superfamily protein [Source:TAIR;Acc:AT4G11800]
AT4G11845		Interleukin-1 receptor-associated kinase 4 protein [Source:TAIR;Acc:AT4G11845]
AT4G11990		Cell cycle regulated microtubule associated protein [Source:TAIR;Acc:AT4G11990]
AT4G12240		zinc finger (C2H2 type) family protein [Source:TAIR;Acc:AT4G12240]
AT4G12334		Cytochrome P450 superfamily protein [Source:TAIR;Acc:AT4G12334]
AT4G12670		Homeodomain-like superfamily protein [Source:TAIR;Acc:AT4G12670]
AT4G12740	MYH	A/G-specific adenine DNA glycosylase [Source:UniProtKB/Swiss-Prot;Acc:F4JRF4]
AT4G12760		unknown protein; Has 30201 Blast hits to 17322 proteins in 780 species: Archae - 12; Bacteria - 1396; Metazoa - 17338; Fungi - 3422; Plants - 5037; Viruses - 0; Other Eukaryotes - 2996 (source: NCBI BLink). [Source:TAIR;Acc:AT4G12760]
AT4G12970	EPFL9	EPIDERMAL PATTERNING FACTOR-like protein 9 [Source:UniProtKB/Swiss-Prot;Acc:Q9SV72]
AT4G13130		Cysteine/Histidine-rich C1 domain family protein [Source:TAIR;Acc:AT4G13130]
AT4G13150		unknown protein; Has 83 Blast hits to 82 proteins in 37 species: Archae - 0; Bacteria - 51; Metazoa - 0; Fungi - 0; Plants - 30; Viruses - 0; Other Eukaryotes - 2 (source: NCBI BLink). [Source:TAIR;Acc:AT4G13150]
AT4G13320		unknown protein; Has 68 Blast hits to 67 proteins in 12 species: Archae - 0; Bacteria - 0; Metazoa - 0; Fungi - 0; Plants - 68; Viruses - 0; Other Eukaryotes - 0 (source: NCBI BLink). [Source:TAIR;Acc:AT4G13320]
AT4G13330		S-adenosyl-L-methionine-dependent methyltransferases superfamily protein [Source:TAIR;Acc:AT4G13330]
AT4G13540		unknown protein; INVOLVED IN: N-terminal protein myristoylation; BEST Arabidopsis thaliana protein match is: unknown protein (TAIR:AT3G23930.1); Has 4658 Blast hits to 3455 proteins in 431 species: Archae - 39; Bacteria - 387; Metazoa - 1842; Fungi /.../ Plants - 133; Viruses - 38; Other Eukaryotes - 1783 (source: NCBI BLink). [Source:TAIR;Acc:AT4G13540]
AT4G13690		unknown protein; Has 37 Blast hits to 37 proteins in 16 species: Archae - 0; Bacteria - 2; Metazoa - 2; Fungi - 0; Plants - 27; Viruses - 0; Other Eukaryotes - 6 (source: NCBI BLink). [Source:TAIR;Acc:AT4G13690]
AT4G14260		Protein of unknown function (DUF295) [Source:TAIR;Acc:AT4G14260]
AT4G14280		ARM repeat superfamily protein [Source:TAIR;Acc:AT4G14280]
AT4G14370		Disease resistance protein (TIR-NBS-LRR class) family [Source:TAIR;Acc:AT4G14370]
AT4G14490		FHA domain-containing protein At4g14490 [Source:UniProtKB/Swiss-Prot;Acc:O23305]
AT4G14590	emb2739	embryo defective 2739 [Source:TAIR;Acc:AT4G14590]
AT4G14713	TIFY4A	Protein TIFY 4A [Source:UniProtKB/Swiss-Prot;Acc:Q7XA73]
AT4G14720	TIFY4B	Protein TIFY 4B [Source:UniProtKB/Swiss-Prot;Acc:Q8GY55]
AT4G14790	SUV3	ATP-dependent RNA helicase SUV3, mitochondrial [Source:UniProtKB/Swiss-Prot;Acc:Q9SMX1]
AT4G14970		unknown protein; FUNCTIONS IN: molecular_function unknown; INVOLVED IN: biological_process unknown; LOCATED IN: chloroplast; EXPRESSED IN: 14 plant structures; EXPRESSED DURING: 6 growth stages; Has 257 Blast hits to 164 proteins in 70 species: Arch /.../; Bacteria - 4; Metazoa - 189; Fungi - 0; Plants - 38; Viruses - 0; Other Eukaryotes - 26 (source: NCBI BLink). [Source:TAIR;Acc:AT4G14970]
AT4G14980		Cysteine/Histidine-rich C1 domain family protein [Source:TAIR;Acc:AT4G14980]
AT4G15093	LIGB	Extradiol ring-cleavage dioxygenase [Source:UniProtKB/Swiss-Prot;Acc:Q949R4]
AT4G15140		unknown protein; Has 26 Blast hits to 26 proteins in 10 species: Archae - 0; Bacteria - 0; Metazoa - 0; Fungi - 0; Plants - 26; Viruses - 0; Other Eukaryotes - 0 (source: NCBI BLink). [Source:TAIR;Acc:AT4G15140]
AT4G15820		BEST Arabidopsis thaliana protein match is: embryo defective 1703 (TAIR:AT3G61780.1); Has 524 Blast hits to 443 proteins in 102 species: Archae - 0; Bacteria - 13; Metazoa - 196; Fungi - 37; Plants - 43; Viruses - 3; Other Eukaryotes - 232 (source: /.../Link). [Source:TAIR;Acc:AT4G15820]
AT4G15970		Nucleotide-diphospho-sugar transferase family protein [Source:TAIR;Acc:AT4G15970]
AT4G16060		unknown protein; FUNCTIONS IN: molecular_function unknown; INVOLVED IN: biological_process unknown; LOCATED IN: chloroplast, chloroplast stroma; EXPRESSED IN: 22 plant structures; EXPRESSED DURING: 13 growth stages; Has 42 Blast hits to 42 proteins /.../species: Archae - 0; Bacteria - 2; Metazoa - 0; Fungi - 0; Plants - 33; Viruses - 0; Other Eukaryotes - 7 (source: NCBI BLink). [Source:TAIR;Acc:…
AT4G16080		Protein of unknown function (DUF295) [Source:TAIR;Acc:AT4G16080]
AT4G16200		SWAP (Suppressor-of-White-APricot)/surp domain-containing protein [Source:TAIR;Acc:AT4G16200]
AT4G16530		Family of unknown function (DUF577) [Source:TAIR;Acc:AT4G16530]
AT4G16610		C2H2-like zinc finger protein [Source:TAIR;Acc:AT4G16610]
AT4G16700	PSD1	Phosphatidylserine decarboxylase proenzyme 1, mitochondrial [Source:UniProtKB/Swiss-Prot;Acc:Q84V22]
AT4G16790		hydroxyproline-rich glycoprotein family protein [Source:TAIR;Acc:AT4G16790]
AT4G16807		unknown protein; FUNCTIONS IN: molecular_function unknown; INVOLVED IN: biological_process unknown; LOCATED IN: cellular_component unknown; BEST Arabidopsis thaliana protein match is: unknown protein (TAIR:AT3G33528.1); Has 30201 Blast hits to 17322 /.../ins in 780 species: Archae - 12; Bacteria - 1396; Metazoa - 17338; Fungi - 3422; Plants - 5037; Viruses - 0; Other Eukaryotes - 2996 (source: NC…
AT4G16840		unknown protein; BEST Arabidopsis thaliana protein match is: unknown protein (TAIR:AT2G35658.3); Has 30201 Blast hits to 17322 proteins in 780 species: Archae - 12; Bacteria - 1396; Metazoa - 17338; Fungi - 3422; Plants - 5037; Viruses - 0; Other Eu /.../es - 2996 (source: NCBI BLink). [Source:TAIR;Acc:AT4G16840]
AT4G17616		Pentatricopeptide repeat-containing protein At4g17616 [Source:UniProtKB/Swiss-Prot;Acc:B3H672]
AT4G17740	CTPA2	Carboxyl-terminal-processing peptidase 2, chloroplastic [Source:UniProtKB/Swiss-Prot;Acc:O23614]
AT4G18110		RING/U-box superfamily protein [Source:TAIR;Acc:AT4G18110]
AT4G18270	ATTRANS 11	Phospho-N-acetylmuramoyl-pentapeptide-transferase homolog [Source:UniProtKB/Swiss-Prot;Acc:O49730]
AT4G18930		Cyclic phosphodiesterase [Source:UniProtKB/Swiss-Prot;Acc:O04147]
AT4G18940		RNA ligase/cyclic nucleotide phosphodiesterase family protein [Source:TAIR;Acc:AT4G18940]
AT4G19370		Protein of unknown function (DUF1218) [Source:TAIR;Acc:AT4G19370]
AT4G19530		disease resistance protein (TIR-NBS-LRR class) family [Source:TAIR;Acc:AT4G19530]
AT4G19740		Glycosyl hydrolase superfamily protein [Source:TAIR;Acc:AT4G19740]
AT4G20040		Pectin lyase-like superfamily protein [Source:TAIR;Acc:AT4G20040]
AT4G20050	QRT3	Polygalacturonase QRT3 [Source:UniProtKB/Swiss-Prot;Acc:O49432]
AT4G20060	EMB1895	ARM repeat superfamily protein [Source:TAIR;Acc:AT4G20060]
AT4G20130	PTAC14	plastid transcriptionally active 14 [Source:TAIR;Acc:AT4G20130]
AT4G20310		Peptidase M50 family protein [Source:TAIR;Acc:AT4G20310]
AT4G20370	TSF	Protein TWIN SISTER of FT [Source:UniProtKB/Swiss-Prot;Acc:Q9S7R5]
AT4G20440	SMB	small nuclear ribonucleoprotein associated protein B [Source:TAIR;Acc:AT4G20440]
AT4G20530		Protein with domains of unknown function (DUF26 and DUF1204) [Source:TAIR;Acc:AT4G20530]
AT4G20540		Protein with domains of unknown function (DUF26 and DUF1204) [Source:TAIR;Acc:AT4G20540]
AT4G20550		Protein with domains of unknown function (DUF26 and DUF1204) [Source:TAIR;Acc:AT4G20550]
AT4G20560		Protein with domains of unknown function (DUF26 and DUF1204) [Source:TAIR;Acc:AT4G20560]
AT4G20570		Protein with domains of unknown function (DUF26 and DUF1204) [Source:TAIR;Acc:AT4G20570]
AT4G20580		Protein with domains of unknown function (DUF26 and DUF1204) [Source:TAIR;Acc:AT4G20580]
AT4G20590		Protein with domains of unknown function (DUF26 and DUF1204) [Source:TAIR;Acc:AT4G20590]
AT4G20600		Protein with domains of unknown function (DUF26 and DUF1204) [Source:TAIR;Acc:AT4G20600]
AT4G20610		Protein with domains of unknown function (DUF26 and DUF1204) [Source:TAIR;Acc:AT4G20610]
AT4G20620		Protein with domains of unknown function (DUF26 and DUF1204) [Source:TAIR;Acc:AT4G20620]
AT4G20630		Protein with domains of unknown function (DUF26 and DUF1204) [Source:TAIR;Acc:AT4G20630]
AT4G20640		Protein with domains of unknown function (DUF26 and DUF1204) [Source:TAIR;Acc:AT4G20640]
AT4G20650		receptor-like protein kinase-related [Source:TAIR;Acc:AT4G20650]
AT4G20680	CRRSP40	Putative cysteine-rich repeat secretory protein 40 [Source:UniProtKB/Swiss-Prot;Acc:Q9SVH9]
AT4G20790		Leucine-rich repeat protein kinase family protein [Source:TAIR;Acc:AT4G20790]
AT4G20970		basic helix-loop-helix (bHLH) DNA-binding superfamily protein [Source:TAIR;Acc:AT4G20970]
AT4G21192		Cytochrome c oxidase biogenesis protein Cmc1-like [Source:TAIR;Acc:AT4G21192]
AT4G21215		unknown protein; Has 35333 Blast hits to 34131 proteins in 2444 species: Archae - 798; Bacteria - 22429; Metazoa - 974; Fungi - 991; Plants - 531; Viruses - 0; Other Eukaryotes - 9610 (source: NCBI BLink). [Source:TAIR;Acc:AT4G21215]
AT4G21220	LPXD2	Probable UDP-3-O-acylglucosamine N-acyltransferase 2, mitochondrial [Source:UniProtKB/Swiss-Prot;Acc:F4JIP6]
AT4G21250		Sulfite exporter TauE/SafE family protein [Source:TAIR;Acc:AT4G21250]
AT4G21310		Protein of unknown function (DUF1218) [Source:TAIR;Acc:AT4G21310]
AT4G21445		unknown protein; FUNCTIONS IN: molecular_function unknown; INVOLVED IN: biological_process unknown; LOCATED IN: chloroplast, chloroplast stroma; Has 30201 Blast hits to 17322 proteins in 780 species: Archae - 12; Bacteria - 1396; Metazoa - 17338; Fu /.../3422; Plants - 5037; Viruses - 0; Other Eukaryotes - 2996 (source: NCBI BLink). [Source:TAIR;Acc:AT4G21445]
AT4G21770		RNA pseudouridine synthase 6, chloroplastic [Source:UniProtKB/Swiss-Prot;Acc:Q9SVS0]
AT4G21820		binding;calmodulin binding [Source:TAIR;Acc:AT4G21820]
AT4G21902		unknown protein; FUNCTIONS IN: molecular_function unknown; INVOLVED IN: biological_process unknown; LOCATED IN: cellular_component unknown; BEST Arabidopsis thaliana protein match is: unknown protein (TAIR:AT4G04745.1); Has 30201 Blast hits to 17322 /.../ins in 780 species: Archae - 12; Bacteria - 1396; Metazoa - 17338; Fungi - 3422; Plants - 5037; Viruses - 0; Other Eukaryotes - 2996 (source: NC…
AT4G22190		unknown protein; Has 283 Blast hits to 154 proteins in 44 species: Archae - 0; Bacteria - 2; Metazoa - 24; Fungi - 12; Plants - 48; Viruses - 0; Other Eukaryotes - 197 (source: NCBI BLink). [Source:TAIR;Acc:AT4G22190]
AT4G22370		unknown protein; Has 12 Blast hits to 12 proteins in 6 species: Archae - 0; Bacteria - 0; Metazoa - 0; Fungi - 0; Plants - 12; Viruses - 0; Other Eukaryotes - 0 (source: NCBI BLink). [Source:TAIR;Acc:AT4G22370]
AT4G22830		unknown protein; FUNCTIONS IN: molecular_function unknown; INVOLVED IN: biological_process unknown; LOCATED IN: chloroplast; EXPRESSED IN: 20 plant structures; EXPRESSED DURING: 13 growth stages; CONTAINS InterPro DOMAIN/s: Protein of unknown functi /.../2499 (InterPro:IPR019634); Has 319 Blast hits to 317 proteins in 103 species: Archae - 0; Bacteria - 147; Metazoa - 0; Fungi - 0; Plants - 64; V…
AT4G22860		Cell cycle regulated microtubule associated protein [Source:TAIR;Acc:AT4G22860]
AT4G22970	ESP1	Separase [Source:UniProtKB/Swiss-Prot;Acc:Q5IBC5]
AT4G23000		Calcineurin-like metallo-phosphoesterase superfamily protein [Source:TAIR;Acc:AT4G23000]
AT4G23170	CRK9	Putative cysteine-rich receptor-like protein kinase 9 [Source:UniProtKB/Swiss-Prot;Acc:O65469]
AT4G23660	PPT1	4-hydroxybenzoate polyprenyltransferase, mitochondrial [Source:UniProtKB/Swiss-Prot;Acc:Q93YP7]
AT4G23890	ndhS	NAD(P)H-quinone oxidoreductase subunit S, chloroplastic [Source:UniProtKB/Swiss-Prot;Acc:Q9T0A4]
AT4G24090		unknown protein; FUNCTIONS IN: molecular_function unknown; INVOLVED IN: biological_process unknown; LOCATED IN: chloroplast; EXPRESSED IN: 23 plant structures; EXPRESSED DURING: 13 growth stages; Has 144 Blast hits to 142 proteins in 73 species: Arc /.../3; Bacteria - 62; Metazoa - 7; Fungi - 13; Plants - 44; Viruses - 0; Other Eukaryotes - 15 (source: NCBI BLink). [Source:TAIR;Acc:AT4G24090]
AT4G24175		unknown protein; CONTAINS InterPro DOMAIN/s: Uncharacterised protein family UPF0307 (InterPro:IPR006839); Has 30201 Blast hits to 17322 proteins in 780 species: Archae - 12; Bacteria - 1396; Metazoa - 17338; Fungi - 3422; Plants - 5037; Viruses - 0; /.../ Eukaryotes - 2996 (source: NCBI BLink). [Source:TAIR;Acc:AT4G24175]
AT4G24340		Phosphorylase superfamily protein [Source:TAIR;Acc:AT4G24340]
AT4G24350		Phosphorylase superfamily protein [Source:TAIR;Acc:AT4G24350]
AT4G24430		Rhamnogalacturonate lyase family protein [Source:TAIR;Acc:AT4G24430]
AT4G24650	IPT4	Adenylate isopentenyltransferase 4 [Source:UniProtKB/Swiss-Prot;Acc:Q9SB60]
AT4G24730	NRT3.2	Manganese-dependent ADP-ribose/CDP-alcohol diphosphatase [Source:UniProtKB/Swiss-Prot;Acc:Q9SB68]
AT4G24805		S-adenosyl-L-methionine-dependent methyltransferases superfamily protein [Source:TAIR;Acc:AT4G24805]
AT4G24900	TTL	TITAN-like protein [Source:UniProtKB/Swiss-Prot;Acc:F4JRR5]
AT4G24930		Thylakoid lumenal 17.9 kDa protein, chloroplastic [Source:UniProtKB/Swiss-Prot;Acc:Q9SW33]
AT4G25120	SRS2	P-loop containing nucleoside triphosphate hydrolases superfamily protein [Source:TAIR;Acc:AT4G25120]
AT4G25190	QWRF7	QWRF motif-containing protein 7 [Source:UniProtKB/Swiss-Prot;Acc:Q1PE51]
AT4G25430		unknown protein; BEST Arabidopsis thaliana protein match is: unknown protein (TAIR:AT5G51850.1); Has 30201 Blast hits to 17322 proteins in 780 species: Archae - 12; Bacteria - 1396; Metazoa - 17338; Fungi - 3422; Plants - 5037; Viruses - 0; Other Eu /.../es - 2996 (source: NCBI BLink). [Source:TAIR;Acc:AT4G25430]
AT4G25700	BETA-OHASE 1	Beta-carotene 3-hydroxylase 1, chloroplastic [Source:UniProtKB/Swiss-Prot;Acc:Q9SZZ8]
AT4G25720	QCT	Glutaminyl-peptide cyclotransferase [Source:UniProtKB/Swiss-Prot;Acc:Q84WV9]
AT4G25830		CASP-like protein 2C1 [Source:UniProtKB/Swiss-Prot;Acc:Q8L8U9]
AT4G26020		Protein At-4/1 [Source:UniProtKB/Swiss-Prot;Acc:Q1PE49]
AT4G26380		Cysteine/Histidine-rich C1 domain family protein [Source:TAIR;Acc:AT4G26380]
AT4G26483		nicotianamine synthases [Source:TAIR;Acc:AT4G26483]
AT4G26730		S-adenosyl-L-methionine-dependent methyltransferases superfamily protein [Source:TAIR;Acc:AT4G26730]
AT4G26880		Stigma-specific STIG1-like protein 1 [Source:UniProtKB/Swiss-Prot;Acc:Q9SZ28]
AT4G27010		CONTAINS InterPro DOMAIN/s: Ribosome 60S biogenesis N-terminal (InterPro:IPR021714); BEST Arabidopsis thaliana protein match is: unknown protein (TAIR:AT1G72270.1); Has 30201 Blast hits to 17322 proteins in 780 species: Archae - 12; Bacteria - 1396; /.../oa - 17338; Fungi - 3422; Plants - 5037; Viruses - 0; Other Eukaryotes - 2996 (source: NCBI BLink). [Source:TAIR;Acc:AT4G27010]
AT4G27510		unknown protein; Has 25 Blast hits to 23 proteins in 8 species: Archae - 0; Bacteria - 0; Metazoa - 0; Fungi - 0; Plants - 25; Viruses - 0; Other Eukaryotes - 0 (source: NCBI BLink). [Source:TAIR;Acc:AT4G27510]
AT4G27810		unknown protein; CONTAINS InterPro DOMAIN/s: Protein of unknown function DUF688 (InterPro:IPR007789); BEST Arabidopsis thaliana protein match is: unknown protein (TAIR:AT5G53030.1); Has 73 Blast hits to 66 proteins in 11 species: Archae - 0; Bacteri /.../ Metazoa - 0; Fungi - 0; Plants - 73; Viruses - 0; Other Eukaryotes - 0 (source: NCBI BLink). [Source:TAIR;Acc:AT4G27810]
AT4G27970	SLAH2	S-type anion channel SLAH2 [Source:UniProtKB/Swiss-Prot;Acc:Q9ASQ7]
AT4G28230		unknown protein; Has 444 Blast hits to 358 proteins in 107 species: Archae - 0; Bacteria - 20; Metazoa - 179; Fungi - 26; Plants - 38; Viruses - 2; Other Eukaryotes - 179 (source: NCBI BLink). [Source:TAIR;Acc:AT4G28230]
AT4G28590		FUNCTIONS IN: molecular_function unknown; INVOLVED IN: biological_process unknown; LOCATED IN: chloroplast; EXPRESSED IN: 21 plant structures; EXPRESSED DURING: 10 growth stages; BEST Arabidopsis thaliana protein match is: Thioredoxin superfamily pr /.../(TAIR:AT2G31840.1); Has 114 Blast hits to 112 proteins in 39 species: Archae - 2; Bacteria - 0; Metazoa - 17; Fungi - 6; Plants - 67; Viruses - …
AT4G28740		FUNCTIONS IN: molecular_function unknown; INVOLVED IN: biological_process unknown; LOCATED IN: chloroplast; EXPRESSED IN: 21 plant structures; EXPRESSED DURING: 13 growth stages; CONTAINS InterPro DOMAIN/s: Protein of unknown function DUF3493 (Inter /.../R021883); BEST Arabidopsis thaliana protein match is: tetratricopeptide repeat (TPR)-containing protein (TAIR:AT1G02910.1); Has 30201 Blast hits…
AT4G28940		Phosphorylase superfamily protein [Source:TAIR;Acc:AT4G28940]
AT4G29420		F-box/LRR-repeat protein At4g29420 [Source:UniProtKB/Swiss-Prot;Acc:Q9M0E1]
AT4G29540	LPXA	Probable acyl-[acyl-carrier-protein]--UDP-N-acetylglucosamine O-acyltransferase, mitochondrial [Source:UniProtKB/Swiss-Prot;Acc:Q9SU91]
AT4G29560		CONTAINS InterPro DOMAIN/s: Fanconi Anaemia group E protein, C-terminal (InterPro:IPR021025); Has 41 Blast hits to 41 proteins in 17 species: Archae - 0; Bacteria - 0; Metazoa - 10; Fungi - 0; Plants - 27; Viruses - 0; Other Eukaryotes - 4 (source: /.../Link). [Source:TAIR;Acc:AT4G29560]
AT4G29890		Choline monooxygenase, chloroplastic [Source:UniProtKB/Swiss-Prot;Acc:Q9SZR0]
AT4G29905		unknown protein; BEST Arabidopsis thaliana protein match is: unknown protein (TAIR:AT5G57123.1); Has 73 Blast hits to 73 proteins in 13 species: Archae - 0; Bacteria - 0; Metazoa - 0; Fungi - 0; Plants - 73; Viruses - 0; Other Eukaryotes - 0 (source /.../ BLink). [Source:TAIR;Acc:AT4G29905]
AT4G29910	ORC5	Origin of replication complex subunit 5 [Source:UniProtKB/Swiss-Prot;Acc:Q6EWX0]
AT4G30720		FAD/NAD(P)-binding oxidoreductase family protein [Source:TAIR;Acc:AT4G30720]
AT4G30845		unknown protein; FUNCTIONS IN: molecular_function unknown; INVOLVED IN: biological_process unknown; LOCATED IN: chloroplast; Has 16 Blast hits to 16 proteins in 8 species: Archae - 0; Bacteria - 0; Metazoa - 0; Fungi - 0; Plants - 16; Viruses - 0; O /.../ukaryotes - 0 (source: NCBI BLink). [Source:TAIR;Acc:AT4G30845]
AT4G30870	MUS81	Crossover junction endonuclease MUS81 [Source:UniProtKB/Swiss-Prot;Acc:Q5W9E7]
AT4G30993		Calcineurin-like metallo-phosphoesterase superfamily protein [Source:TAIR;Acc:AT4G30993]
AT4G31150		endonuclease V family protein [Source:TAIR;Acc:AT4G31150]
AT4G31380	FLP1	FPF1-like protein 1 [Source:TAIR;Acc:AT4G31380]
AT4G31400	CTF7	Protein CHROMOSOME TRANSMISSION FIDELITY 7 [Source:UniProtKB/Swiss-Prot;Acc:A7UL74]
AT4G31440		unknown protein; BEST Arabidopsis thaliana protein match is: unknown protein (TAIR:AT2G24530.1); Has 210 Blast hits to 209 proteins in 55 species: Archae - 0; Bacteria - 72; Metazoa - 2; Fungi - 6; Plants - 128; Viruses - 0; Other Eukaryotes - 2 (so /.../NCBI BLink). [Source:TAIR;Acc:AT4G31440]
AT4G31740		Sec1/munc18-like (SM) proteins superfamily [Source:TAIR;Acc:AT4G31740]
AT4G32190		Myosin heavy chain-related protein [Source:TAIR;Acc:AT4G32190]
AT4G32200	ASY2	DNA-binding HORMA family protein [Source:TAIR;Acc:AT4G32200]
AT4G32270		Ubiquitin-like superfamily protein [Source:TAIR;Acc:AT4G32270]
AT4G32870		Polyketide cyclase/dehydrase and lipid transport superfamily protein [Source:TAIR;Acc:AT4G32870]
AT4G33290		F-box/kelch-repeat protein At4g33290 [Source:UniProtKB/Swiss-Prot;Acc:Q9SZA6]
AT4G33590		unknown protein; BEST Arabidopsis thaliana protein match is: unknown protein (TAIR:AT4G33600.1); Has 126 Blast hits to 126 proteins in 35 species: Archae - 0; Bacteria - 12; Metazoa - 0; Fungi - 21; Plants - 62; Viruses - 0; Other Eukaryotes - 31 (s /.../ NCBI BLink). [Source:TAIR;Acc:AT4G33590]
AT4G33600		unknown protein; FUNCTIONS IN: molecular_function unknown; INVOLVED IN: biological_process unknown; LOCATED IN: endomembrane system; EXPRESSED IN: 6 plant structures; EXPRESSED DURING: 4 anthesis, C globular stage, petal differentiation and expansio /.../e; BEST Arabidopsis thaliana protein match is: unknown protein (TAIR:AT4G33590.1); Has 131 Blast hits to 131 proteins in 40 species: Archae - 0;…
AT4G33780		FUNCTIONS IN: molecular_function unknown; INVOLVED IN: biological_process unknown; LOCATED IN: chloroplast; EXPRESSED IN: 24 plant structures; EXPRESSED DURING: 15 growth stages; BEST Arabidopsis thaliana protein match is: short hypocotyl in white l /.../(TAIR:AT1G69935.1); Has 40 Blast hits to 40 proteins in 10 species: Archae - 0; Bacteria - 0; Metazoa - 0; Fungi - 0; Plants - 40; Viruses - 0; …
AT4G33800		unknown protein; Has 30201 Blast hits to 17322 proteins in 780 species: Archae - 12; Bacteria - 1396; Metazoa - 17338; Fungi - 3422; Plants - 5037; Viruses - 0; Other Eukaryotes - 2996 (source: NCBI BLink). [Source:TAIR;Acc:AT4G33800]
AT4G33890		unknown protein; BEST Arabidopsis thaliana protein match is: unknown protein (TAIR:AT2G14850.1); Has 133 Blast hits to 131 proteins in 15 species: Archae - 0; Bacteria - 0; Metazoa - 0; Fungi - 2; Plants - 129; Viruses - 0; Other Eukaryotes - 2 (sou /.../CBI BLink). [Source:TAIR;Acc:AT4G33890]
AT4G33925		unknown protein; Has 30201 Blast hits to 17322 proteins in 780 species: Archae - 12; Bacteria - 1396; Metazoa - 17338; Fungi - 3422; Plants - 5037; Viruses - 0; Other Eukaryotes - 2996 (source: NCBI BLink). [Source:TAIR;Acc:AT4G33925]
AT4G34140		D111/G-patch domain-containing protein [Source:TAIR;Acc:AT4G34140]
AT4G34310		alpha/beta-Hydrolases superfamily protein [Source:TAIR;Acc:AT4G34310]
AT4G34340	TAF8	Transcription initiation factor TFIID subunit 8 [Source:UniProtKB/Swiss-Prot;Acc:Q9SYZ9]
AT4G34420		P-loop containing nucleoside triphosphate hydrolases superfamily protein [Source:TAIR;Acc:AT4G34420]
AT4G35165		Protein of unknown function (DUF1278) [Source:TAIR;Acc:AT4G35165]
AT4G35200		Arabidopsis protein of unknown function (DUF241) [Source:TAIR;Acc:AT4G35200]
AT4G35210		Arabidopsis protein of unknown function (DUF241) [Source:TAIR;Acc:AT4G35210]
AT4G35540		zinc ion binding;transcription regulators [Source:TAIR;Acc:AT4G35540]
AT4G35660		Arabidopsis protein of unknown function (DUF241) [Source:TAIR;Acc:AT4G35660]
AT4G35680		Arabidopsis protein of unknown function (DUF241) [Source:TAIR;Acc:AT4G35680]
AT4G35690		Arabidopsis protein of unknown function (DUF241) [Source:TAIR;Acc:AT4G35690]
AT4G35710		Arabidopsis protein of unknown function (DUF241) [Source:TAIR;Acc:AT4G35710]
AT4G35720		Arabidopsis protein of unknown function (DUF241) [Source:TAIR;Acc:AT4G35720]
AT4G36140		disease resistance protein (TIR-NBS-LRR class), putative [Source:TAIR;Acc:AT4G36140]
AT4G37420		Domain of unknown function (DUF23) [Source:TAIR;Acc:AT4G37420]
AT4G37510		Ribonuclease III family protein [Source:TAIR;Acc:AT4G37510]
AT4G37580	HLS1	Probable N-acetyltransferase HLS1 [Source:UniProtKB/Swiss-Prot;Acc:Q42381]
AT4G37810	EPFL2	EPIDERMAL PATTERNING FACTOR-like protein 2 [Source:UniProtKB/Swiss-Prot;Acc:Q9T068]
AT4G37950		Rhamnogalacturonate lyase family protein [Source:TAIR;Acc:AT4G37950]
AT4G38020		tRNA/rRNA methyltransferase (SpoU) family protein [Source:TAIR;Acc:AT4G38020]
AT4G38030		Rhamnogalacturonate lyase family protein [Source:TAIR;Acc:AT4G38030]
AT4G38120		ARM repeat superfamily protein [Source:TAIR;Acc:AT4G38120]
AT4G38350		Patched family protein [Source:TAIR;Acc:AT4G38350]
AT4G38640		Plasma-membrane choline transporter family protein [Source:TAIR;Acc:AT4G38640]
AT4G38880	ASE3	Amidophosphoribosyltransferase 3, chloroplastic [Source:UniProtKB/Swiss-Prot;Acc:Q9T0J5]
AT4G39040		RNA-binding CRS1 / YhbY (CRM) domain protein [Source:TAIR;Acc:AT4G39040]
AT4G39160		Homeodomain-like superfamily protein [Source:TAIR;Acc:AT4G39160]
AT4G39340	EC1.4	Egg cell-secreted protein 1.4 [Source:UniProtKB/Swiss-Prot;Acc:Q9T039]
AT4G39720		VQ motif-containing protein [Source:TAIR;Acc:AT4G39720]
AT4G39820		Tetratricopeptide repeat (TPR)-like superfamily protein [Source:TAIR;Acc:AT4G39820]
AT4G39840		unknown protein; FUNCTIONS IN: molecular_function unknown; INVOLVED IN: biological_process unknown; LOCATED IN: endomembrane system; EXPRESSED IN: 23 plant structures; EXPRESSED DURING: 13 growth stages; Has 20719 Blast hits to 6096 proteins in 607 /.../s: Archae - 22; Bacteria - 3243; Metazoa - 4364; Fungi - 2270; Plants - 237; Viruses - 128; Other Eukaryotes - 10455 (source: NCBI BLink). [Sourc…
AT4G39920	TFCC	Tubulin-folding cofactor C [Source:UniProtKB/Swiss-Prot;Acc:Q9SMR2]
AT5G01075		Glycosyl hydrolase family 35 protein [Source:TAIR;Acc:AT5G01075]
AT5G01280		BEST Arabidopsis thaliana protein match is: proline-rich family protein (TAIR:AT3G09000.1); Has 1807 Blast hits to 1807 proteins in 277 species: Archae - 0; Bacteria - 0; Metazoa - 736; Fungi - 347; Plants - 385; Viruses - 0; Other Eukaryotes - 339 /.../e: NCBI BLink). [Source:TAIR;Acc:AT5G01280]
AT5G01450		RING/U-box superfamily protein [Source:TAIR;Acc:AT5G01450]
AT5G01470		S-adenosyl-L-methionine-dependent methyltransferases superfamily protein [Source:TAIR;Acc:AT5G01470]
AT5G01480		Cysteine/Histidine-rich C1 domain family protein [Source:TAIR;Acc:AT5G01480]
AT5G01630	BRCA2B	Protein BREAST CANCER SUSCEPTIBILITY 2 homolog B [Source:UniProtKB/Swiss-Prot;Acc:Q7Y1C4]
AT5G01680	CHX26	Cation/H(+) antiporter 26 [Source:UniProtKB/Swiss-Prot;Acc:Q9M008]
AT5G01690	ATCHX27	cation/H+ exchanger 27 [Source:TAIR;Acc:AT5G01690]
AT5G01790		unknown protein; FUNCTIONS IN: molecular_function unknown; INVOLVED IN: biological_process unknown; LOCATED IN: chloroplast; EXPRESSED IN: 19 plant structures; EXPRESSED DURING: 13 growth stages; Has 121 Blast hits to 121 proteins in 12 species: Arc /.../0; Bacteria - 0; Metazoa - 0; Fungi - 0; Plants - 121; Viruses - 0; Other Eukaryotes - 0 (source: NCBI BLink). [Source:TAIR;Acc:AT5G01790]
AT5G02210		GCK domain-containing protein [Source:TAIR;Acc:AT5G02210]
AT5G02330		Cysteine/Histidine-rich C1 domain family protein [Source:TAIR;Acc:AT5G02330]
AT5G02410		DIE2/ALG10 family [Source:TAIR;Acc:AT5G02410]
AT5G02440		unknown protein; Has 71 Blast hits to 71 proteins in 12 species: Archae - 0; Bacteria - 0; Metazoa - 0; Fungi - 0; Plants - 71; Viruses - 0; Other Eukaryotes - 0 (source: NCBI BLink). [Source:TAIR;Acc:AT5G02440]
AT5G02820	TOP6A	DNA topoisomerase 6 subunit A [Source:UniProtKB/Swiss-Prot;Acc:Q9LZ03]
AT5G02850	MED4	Mediator of RNA polymerase II transcription subunit 4 [Source:UniProtKB/Swiss-Prot;Acc:Q9LZ00]
AT5G03050		unknown protein; Has 33 Blast hits to 33 proteins in 10 species: Archae - 0; Bacteria - 0; Metazoa - 0; Fungi - 0; Plants - 33; Viruses - 0; Other Eukaryotes - 0 (source: NCBI BLink). [Source:TAIR;Acc:AT5G03050]
AT5G03360		DC1 domain-containing protein [Source:TAIR;Acc:AT5G03360]
AT5G03570	IREG2	Solute carrier family 40 member 2 [Source:UniProtKB/Swiss-Prot;Acc:F4KGN5]
AT5G03590		GDSL-like Lipase/Acylhydrolase superfamily protein [Source:TAIR;Acc:AT5G03590]
AT5G03770	KDTA	Probable 3-deoxy-D-manno-octulosonic acid transferase, mitochondrial [Source:UniProtKB/Swiss-Prot;Acc:Q8VZA5]
AT5G03780	TRFL10	TRF-like 10 [Source:TAIR;Acc:AT5G03780]
AT5G03840	TFL1	Protein TERMINAL FLOWER 1 [Source:UniProtKB/Swiss-Prot;Acc:P93003]
AT5G03970		F-box protein At5g03970 [Source:UniProtKB/Swiss-Prot;Acc:Q94A64]
AT5G04050		RNA-directed DNA polymerase (reverse transcriptase) [Source:TAIR;Acc:AT5G04050]
AT5G04520		Protein of unknown function DUF455 [Source:TAIR;Acc:AT5G04520]
AT5G04920	VPS36	Vacuolar protein sorting-associated protein 36 [Source:UniProtKB/Swiss-Prot;Acc:Q9FF81]
AT5G04950	NAS1	Nicotianamine synthase 1 [Source:UniProtKB/Swiss-Prot;Acc:Q9FF79]
AT5G05330		HMG-box (high mobility group) DNA-binding family protein [Source:TAIR;Acc:AT5G05330]
AT5G05460	ENGASE1	Cytosolic endo-beta-N-acetylglucosaminidase 1 [Source:UniProtKB/Swiss-Prot;Acc:F4JZC2]
AT5G05480		Peptide-N4-(N-acetyl-beta-glucosaminyl)asparagine amidase A protein [Source:TAIR;Acc:AT5G05480]
AT5G05510		Mad3/BUB1 homology region 1 [Source:TAIR;Acc:AT5G05510]
AT5G05930	GC1	guanylyl cyclase 1 [Source:TAIR;Acc:AT5G05930]
AT5G06310	POT1B	Protection of telomeres protein 1b [Source:UniProtKB/Swiss-Prot;Acc:Q6NKX5]
AT5G06350		ARM repeat superfamily protein [Source:TAIR;Acc:AT5G06350]
AT5G06410		DNAJ heat shock N-terminal domain-containing protein [Source:TAIR;Acc:AT5G06410]
AT5G06520		SWAP (Suppressor-of-White-APricot)/surp domain-containing protein [Source:TAIR;Acc:AT5G06520]
AT5G06590		unknown protein; Has 38 Blast hits to 38 proteins in 14 species: Archae - 0; Bacteria - 2; Metazoa - 0; Fungi - 0; Plants - 36; Viruses - 0; Other Eukaryotes - 0 (source: NCBI BLink). [Source:TAIR;Acc:AT5G06590]
AT5G07170		Cell cycle regulated microtubule associated protein [Source:TAIR;Acc:AT5G07170]
AT5G07380		unknown protein; Has 84 Blast hits to 81 proteins in 31 species: Archae - 0; Bacteria - 0; Metazoa - 42; Fungi - 0; Plants - 41; Viruses - 0; Other Eukaryotes - 1 (source: NCBI BLink). [Source:TAIR;Acc:AT5G07380]
AT5G07510	GRP14	glycine-rich protein 14 [Source:TAIR;Acc:AT5G07510]
AT5G07520	GRP18	glycine-rich protein 18 [Source:TAIR;Acc:AT5G07520]
AT5G07530	GRP17	Oleosin GRP-17 [Source:UniProtKB/Swiss-Prot;Acc:Q9LY09]
AT5G07540	GRP16	glycine-rich protein 16 [Source:TAIR;Acc:AT5G07540]
AT5G07550	GRP19	glycine-rich protein 19 [Source:TAIR;Acc:AT5G07550]
AT5G07560	GRP20	glycine-rich protein 20 [Source:TAIR;Acc:AT5G07560]
AT5G07570		glycine/proline-rich protein [Source:TAIR;Acc:AT5G07570]
AT5G07571		Oleosin family protein [Source:TAIR;Acc:AT5G07571]
AT5G07630		lipid transporters [Source:TAIR;Acc:AT5G07630]
AT5G07890		myosin heavy chain-related [Source:TAIR;Acc:AT5G07890]
AT5G07950		unknown protein; FUNCTIONS IN: molecular_function unknown; INVOLVED IN: biological_process unknown; LOCATED IN: chloroplast; EXPRESSED IN: 20 plant structures; EXPRESSED DURING: 9 growth stages; Has 30201 Blast hits to 17322 proteins in 780 species: /.../e - 12; Bacteria - 1396; Metazoa - 17338; Fungi - 3422; Plants - 5037; Viruses - 0; Other Eukaryotes - 2996 (source: NCBI BLink). [Source:TAIR;A…
AT5G08010		unknown protein; BEST Arabidopsis thaliana protein match is: unknown protein (TAIR:AT5G61040.1); Has 5732 Blast hits to 4319 proteins in 440 species: Archae - 66; Bacteria - 397; Metazoa - 2437; Fungi - 292; Plants - 238; Viruses - 35; Other Eukaryo /.../2267 (source: NCBI BLink). [Source:TAIR;Acc:AT5G08010]
AT5G08240		unknown protein; BEST Arabidopsis thaliana protein match is: unknown protein (TAIR:AT5G23160.1); Has 69 Blast hits to 69 proteins in 10 species: Archae - 0; Bacteria - 1; Metazoa - 0; Fungi - 0; Plants - 68; Viruses - 0; Other Eukaryotes - 0 (source /.../ BLink). [Source:TAIR;Acc:AT5G08240]
AT5G08550	ILP1	GC-rich sequence DNA-binding factor-like protein [Source:TAIR;Acc:AT5G08550]
AT5G08720		CONTAINS InterPro DOMAIN/s: Streptomyces cyclase/dehydrase (InterPro:IPR005031); BEST Arabidopsis thaliana protein match is: Polyketide cyclase / dehydrase and lipid transport protein (TAIR:AT4G01650.1); Has 30201 Blast hits to 17322 proteins in 780 /.../es: Archae - 12; Bacteria - 1396; Metazoa - 17338; Fungi - 3422; Plants - 5037; Viruses - 0; Other Eukaryotes - 2996 (source: NCBI BLink). [Sour…
AT5G09210		GC-rich sequence DNA-binding factor-like protein [Source:TAIR;Acc:AT5G09210]
AT5G09270		unknown protein; Has 30201 Blast hits to 17322 proteins in 780 species: Archae - 12; Bacteria - 1396; Metazoa - 17338; Fungi - 3422; Plants - 5037; Viruses - 0; Other Eukaryotes - 2996 (source: NCBI BLink). [Source:TAIR;Acc:AT5G09270]
AT5G10110		unknown protein; BEST Arabidopsis thaliana protein match is: unknown protein (TAIR:AT5G65120.1); Has 30201 Blast hits to 17322 proteins in 780 species: Archae - 12; Bacteria - 1396; Metazoa - 17338; Fungi - 3422; Plants - 5037; Viruses - 0; Other Eu /.../es - 2996 (source: NCBI BLink). [Source:TAIR;Acc:AT5G10110]
AT5G10210		CONTAINS InterPro DOMAIN/s: C2 calcium-dependent membrane targeting (InterPro:IPR000008); BEST Arabidopsis thaliana protein match is: unknown protein (TAIR:AT5G65030.1); Has 1807 Blast hits to 1807 proteins in 277 species: Archae - 0; Bacteria - 0; /.../a - 736; Fungi - 347; Plants - 385; Viruses - 0; Other Eukaryotes - 339 (source: NCBI BLink). [Source:TAIR;Acc:AT5G10210]
AT5G10310	EPFL1	EPIDERMAL PATTERNING FACTOR-like protein 1 [Source:UniProtKB/Swiss-Prot;Acc:Q9LFT5]
AT5G10320		unknown protein; Has 54 Blast hits to 53 proteins in 19 species: Archae - 0; Bacteria - 4; Metazoa - 0; Fungi - 0; Plants - 50; Viruses - 0; Other Eukaryotes - 0 (source: NCBI BLink). [Source:TAIR;Acc:AT5G10320]
AT5G10605		methyltransferases [Source:TAIR;Acc:AT5G10605]
AT5G10620		Putative RNA methyltransferase At5g10620 [Source:UniProtKB/Swiss-Prot;Acc:Q9LXB4]
AT5G10625	FLP2	Flowering-promoting factor 1-like protein 2 [Source:UniProtKB/Swiss-Prot;Acc:Q9LXB5]
AT5G10680		calmodulin-binding protein-related [Source:TAIR;Acc:AT5G10680]
AT5G10695		unknown protein; BEST Arabidopsis thaliana protein match is: unknown protein (TAIR:AT5G57123.1); Has 30201 Blast hits to 17322 proteins in 780 species: Archae - 12; Bacteria - 1396; Metazoa - 17338; Fungi - 3422; Plants - 5037; Viruses - 0; Other Eu /.../es - 2996 (source: NCBI BLink). [Source:TAIR;Acc:AT5G10695]
AT5G10700		Peptidyl-tRNA hydrolase II (PTH2) family protein [Source:TAIR;Acc:AT5G10700]
AT5G10910		mraW methylase family protein [Source:TAIR;Acc:AT5G10910]
AT5G11270	OCP3	Protein OVEREXPRESSOR OF CATIONIC PEROXIDASE 3 [Source:UniProtKB/Swiss-Prot;Acc:Q8H0V5]
AT5G11360		Interleukin-1 receptor-associated kinase 4 protein [Source:TAIR;Acc:AT5G11360]
AT5G11550		ARM repeat superfamily protein [Source:TAIR;Acc:AT5G11550]
AT5G11620		SWIM zinc finger family protein / mitogen-activated protein kinase kinase kinase (MAPKKK)-related [Source:TAIR;Acc:AT5G11620]
AT5G12130	PDE149	integral membrane TerC family protein [Source:TAIR;Acc:AT5G12130]
AT5G12220		las1-like family protein [Source:TAIR;Acc:AT5G12220]
AT5G12260		BEST Arabidopsis thaliana protein match is: glycosyltransferase family protein 2 (TAIR:AT5G60700.1); Has 1807 Blast hits to 1807 proteins in 277 species: Archae - 0; Bacteria - 0; Metazoa - 736; Fungi - 347; Plants - 385; Viruses - 0; Other Eukaryot /.../39 (source: NCBI BLink). [Source:TAIR;Acc:AT5G12260]
AT5G12920		Transducin/WD40 repeat-like superfamily protein [Source:TAIR;Acc:AT5G12920]
AT5G12930		unknown protein; Has 1807 Blast hits to 1807 proteins in 277 species: Archae - 0; Bacteria - 0; Metazoa - 736; Fungi - 347; Plants - 385; Viruses - 0; Other Eukaryotes - 339 (source: NCBI BLink). [Source:TAIR;Acc:AT5G12930]
AT5G13100		unknown protein; Has 1807 Blast hits to 1807 proteins in 277 species: Archae - 0; Bacteria - 0; Metazoa - 736; Fungi - 347; Plants - 385; Viruses - 0; Other Eukaryotes - 339 (source: NCBI BLink). [Source:TAIR;Acc:AT5G13100]
AT5G13340		unknown protein; FUNCTIONS IN: molecular_function unknown; INVOLVED IN: biological_process unknown; LOCATED IN: chloroplast; BEST Arabidopsis thaliana protein match is: unknown protein (TAIR:AT1G10890.1); Has 1807 Blast hits to 1807 proteins in 277 /.../s: Archae - 0; Bacteria - 0; Metazoa - 736; Fungi - 347; Plants - 385; Viruses - 0; Other Eukaryotes - 339 (source: NCBI BLink). [Source:TAIR;Acc…
AT5G13760		Plasma-membrane choline transporter family protein [Source:TAIR;Acc:AT5G13760]
AT5G13860	ELCL	Protein ELC-like [Source:UniProtKB/Swiss-Prot;Acc:Q9FFY6]
AT5G13890		Family of unknown function (DUF716) [Source:TAIR;Acc:AT5G13890]
AT5G14570	NRT2.7	High affinity nitrate transporter 2.7 [Source:UniProtKB/Swiss-Prot;Acc:Q9LYK2]
AT5G14990		BEST Arabidopsis thaliana protein match is: myosin heavy chain-related (TAIR:AT2G34730.1); Has 8284 Blast hits to 6001 proteins in 578 species: Archae - 107; Bacteria - 678; Metazoa - 3983; Fungi - 607; Plants - 315; Viruses - 16; Other Eukaryotes - /.../(source: NCBI BLink). [Source:TAIR;Acc:AT5G14990]
AT5G15510		TPX2 (targeting protein for Xklp2) protein family [Source:TAIR;Acc:AT5G15510]
AT5G15540	EMB2773	PHD finger family protein [Source:TAIR;Acc:AT5G15540]
AT5G15570		Bromodomain transcription factor [Source:TAIR;Acc:AT5G15570]
AT5G15700	RPOT2	DNA-directed RNA polymerase 2, chloroplastic/mitochondrial [Source:UniProtKB/Swiss-Prot;Acc:Q9LFV6]
AT5G15770	GNA1	Glucosamine 6-phosphate N-acetyltransferase [Source:UniProtKB/Swiss-Prot;Acc:Q9LFU9]
AT5G15870		glycosyl hydrolase family 81 protein [Source:TAIR;Acc:AT5G15870]
AT5G16023	RTFL18	ROTUNDIFOLIA like 18 [Source:TAIR;Acc:AT5G16023]
AT5G16486		RNA-directed DNA polymerase (reverse transcriptase)-related family protein [Source:TAIR;Acc:AT5G16486]
AT5G16690	ORC3	Origin of replication complex subunit 3 [Source:UniProtKB/Swiss-Prot;Acc:Q6E7H0]
AT5G16810		Protein kinase superfamily protein [Source:TAIR;Acc:AT5G16810]
AT5G16850	TERT	Telomerase reverse transcriptase [Source:UniProtKB/Swiss-Prot;Acc:Q9SPU7]
AT5G16920		Fasciclin-like arabinogalactan family protein [Source:TAIR;Acc:AT5G16920]
AT5G17080		Cysteine proteinases superfamily protein [Source:TAIR;Acc:AT5G17080]
AT5G17230	PSY1	Phytoene synthase, chloroplastic [Source:UniProtKB/Swiss-Prot;Acc:P37271]
AT5G17360		BEST Arabidopsis thaliana protein match is: DNA LIGASE 6 (TAIR:AT1G66730.1); Has 1807 Blast hits to 1807 proteins in 277 species: Archae - 0; Bacteria - 0; Metazoa - 736; Fungi - 347; Plants - 385; Viruses - 0; Other Eukaryotes - 339 (source: NCBI BLink). [Source:TAIR;Acc:AT5G17360]
AT5G17370		Transducin/WD40 repeat-like superfamily protein [Source:TAIR;Acc:AT5G17370]
AT5G17520	MEX1	Maltose excess protein 1, chloroplastic [Source:UniProtKB/Swiss-Prot;Acc:Q9LF50]
AT5G17523		Similar to Maltose excess protein 1 [Source:TAIR;Acc:AT5G17523]
AT5G17830		Plasma-membrane choline transporter family protein [Source:TAIR;Acc:AT5G17830]
AT5G17900		microfibrillar-associated protein-related [Source:TAIR;Acc:AT5G17900]
AT5G18200		ADP-glucose phosphorylase [Source:UniProtKB/Swiss-Prot;Acc:Q9FK51]
AT5G18370		Disease resistance protein (TIR-NBS-LRR class) family [Source:TAIR;Acc:AT5G18370]
AT5G18470		Curculin-like (mannose-binding) lectin family protein [Source:TAIR;Acc:AT5G18470]
AT5G18636		unknown protein; BEST Arabidopsis thaliana protein match is: unknown protein (TAIR:AT5G25200.1); Has 35333 Blast hits to 34131 proteins in 2444 species: Archae - 798; Bacteria - 22429; Metazoa - 974; Fungi - 991; Plants - 531; Viruses - 0; Other Euk /.../s - 9610 (source: NCBI BLink). [Source:TAIR;Acc:AT5G18636]
AT5G18860		inosine-uridine preferring nucleoside hydrolase family protein [Source:TAIR;Acc:AT5G18860]
AT5G18870		Inosine-uridine preferring nucleoside hydrolase family protein [Source:TAIR;Acc:AT5G18870]
AT5G18890		Inosine-uridine preferring nucleoside hydrolase family protein [Source:TAIR;Acc:AT5G18890]
AT5G18980		ARM repeat superfamily protein [Source:TAIR;Acc:AT5G18980]
AT5G19040	IPT5	Adenylate isopentenyltransferase 5, chloroplastic [Source:UniProtKB/Swiss-Prot;Acc:Q94ID2]
AT5G19060		CONTAINS InterPro DOMAIN/s: Immunoglobulin-like fold (InterPro:IPR013783); BEST Arabidopsis thaliana protein match is: unknown protein (TAIR:AT3G06150.1); Has 1807 Blast hits to 1807 proteins in 277 species: Archae - 0; Bacteria - 0; Metazoa - 736; /.../- 347; Plants - 385; Viruses - 0; Other Eukaryotes - 339 (source: NCBI BLink). [Source:TAIR;Acc:AT5G19060]
AT5G19500		Tryptophan/tyrosine permease [Source:TAIR;Acc:AT5G19500]
AT5G19570		unknown protein; CONTAINS InterPro DOMAIN/s: Uncharacterised protein family UPF0546 (InterPro:IPR018908); Has 1807 Blast hits to 1807 proteins in 277 species: Archae - 0; Bacteria - 0; Metazoa - 736; Fungi - 347; Plants - 385; Viruses - 0; Other Euk /.../s - 339 (source: NCBI BLink). [Source:TAIR;Acc:AT5G19570]
AT5G19580		glyoxal oxidase-related protein [Source:TAIR;Acc:AT5G19580]
AT5G19970		unknown protein; Has 1807 Blast hits to 1807 proteins in 277 species: Archae - 0; Bacteria - 0; Metazoa - 736; Fungi - 347; Plants - 385; Viruses - 0; Other Eukaryotes - 339 (source: NCBI BLink). [Source:TAIR;Acc:AT5G19970]
AT5G20040	IPT9	tRNA dimethylallyltransferase 9 [Source:UniProtKB/Swiss-Prot;Acc:Q9C5J6]
AT5G20310		Adenine nucleotide alpha hydrolases-like superfamily protein [Source:TAIR;Acc:AT5G20310]
AT5G21050		LOCATED IN: chloroplast; EXPRESSED IN: 14 plant structures; EXPRESSED DURING: 8 growth stages; CONTAINS InterPro DOMAIN/s: Hyccin (InterPro:IPR018619); BEST Arabidopsis thaliana protein match is: unknown protein (TAIR:AT5G64090.1); Has 206 Blast hit /.../06 proteins in 60 species: Archae - 0; Bacteria - 0; Metazoa - 145; Fungi - 0; Plants - 50; Viruses - 0; Other Eukaryotes - 11 (source: NCBI BLi…
AT5G21140	emb1379	embryo defective 1379 [Source:TAIR;Acc:AT5G21140]
AT5G21910		unknown protein; Has 30201 Blast hits to 17322 proteins in 780 species: Archae - 12; Bacteria - 1396; Metazoa - 17338; Fungi - 3422; Plants - 5037; Viruses - 0; Other Eukaryotes - 2996 (source: NCBI BLink). [Source:TAIR;Acc:AT5G21910]
AT5G22130	PIGM	GPI mannosyltransferase 1 [Source:UniProtKB/Swiss-Prot;Acc:Q500W7]
AT5G22355		Cysteine/Histidine-rich C1 domain family protein [Source:TAIR;Acc:AT5G22355]
AT5G22900	CHX3	Cation/H(+) antiporter 3 [Source:UniProtKB/Swiss-Prot;Acc:Q9FFB8]
AT5G22910	CHX9	Cation/H(+) antiporter 9 [Source:UniProtKB/Swiss-Prot;Acc:Q9FFB7]
AT5G23160		Uncharacterized protein At5g23160 [Source:UniProtKB/Swiss-Prot;Acc:Q9FMY4]
AT5G23220	NIC3	Nicotinamidase 3 [Source:UniProtKB/Swiss-Prot;Acc:Q9FMX8]
AT5G23230	NIC2	Nicotinamidase 2 [Source:UniProtKB/Swiss-Prot;Acc:Q9FMX7]
AT5G23690		Polynucleotide adenylyltransferase family protein [Source:TAIR;Acc:AT5G23690]
AT5G24020	MIND1	Putative septum site-determining protein minD homolog, chloroplastic [Source:UniProtKB/Swiss-Prot;Acc:Q9MBA2]
AT5G24030	SLAH3	S-type anion channel SLAH3 [Source:UniProtKB/Swiss-Prot;Acc:Q9FLV9]
AT5G24450		Transcription factor IIIC, subunit 5 [Source:TAIR;Acc:AT5G24450]
AT5G24460		unknown protein; INVOLVED IN: biological_process unknown; LOCATED IN: cell wall; EXPRESSED IN: 24 plant structures; EXPRESSED DURING: 15 growth stages; Has 1807 Blast hits to 1807 proteins in 277 species: Archae - 0; Bacteria - 0; Metazoa - 736; Fun /.../47; Plants - 385; Viruses - 0; Other Eukaryotes - 339 (source: NCBI BLink). [Source:TAIR;Acc:AT5G24460]
AT5G24655	LSU4	response to low sulfur 4 [Source:TAIR;Acc:AT5G24655]
AT5G24660	LSU2	response to low sulfur 2 [Source:TAIR;Acc:AT5G24660]
AT5G24670		Cytidine/deoxycytidylate deaminase family protein [Source:TAIR;Acc:AT5G24670]
AT5G24860	FPF1	Flowering-promoting factor 1 [Source:UniProtKB/Swiss-Prot;Acc:O23624]
AT5G25200		unknown protein; BEST Arabidopsis thaliana protein match is: unknown protein (TAIR:AT5G18636.1); Has 1807 Blast hits to 1807 proteins in 277 species: Archae - 0; Bacteria - 0; Metazoa - 736; Fungi - 347; Plants - 385; Viruses - 0; Other Eukaryotes - /.../source: NCBI BLink). [Source:TAIR;Acc:AT5G25200]
AT5G25250	FLOT1	Flotillin-like protein 1 [Source:UniProtKB/Swiss-Prot;Acc:Q501E6]
AT5G25260	FLOT2	Flotillin-like protein 2 [Source:UniProtKB/Swiss-Prot;Acc:Q4V3D6]
AT5G25340		Ubiquitin-like superfamily protein [Source:TAIR;Acc:AT5G25340]
AT5G25480	DNMT2	DNA methyltransferase-2 [Source:TAIR;Acc:AT5G25480]
AT5G25500		unknown protein; Has 1807 Blast hits to 1807 proteins in 277 species: Archae - 0; Bacteria - 0; Metazoa - 736; Fungi - 347; Plants - 385; Viruses - 0; Other Eukaryotes - 339 (source: NCBI BLink). [Source:TAIR;Acc:AT5G25500]
AT5G25570		unknown protein; Has 30201 Blast hits to 17322 proteins in 780 species: Archae - 12; Bacteria - 1396; Metazoa - 17338; Fungi - 3422; Plants - 5037; Viruses - 0; Other Eukaryotes - 2996 (source: NCBI BLink). [Source:TAIR;Acc:AT5G25570]
AT5G26230	MAKR1	Probable membrane-associated kinase regulator 1 [Source:UniProtKB/Swiss-Prot;Acc:Q3E936]
AT5G26620		unknown protein; BEST Arabidopsis thaliana protein match is: unknown protein (TAIR:AT3G05858.1); Has 48 Blast hits to 48 proteins in 8 species: Archae - 0; Bacteria - 0; Metazoa - 0; Fungi - 0; Plants - 48; Viruses - 0; Other Eukaryotes - 0 (source: /.../BLink). [Source:TAIR;Acc:AT5G26620]
AT5G26650	AGL36	Agamous-like MADS-box protein AGL36 [Source:UniProtKB/Swiss-Prot;Acc:Q7XJK6]
AT5G26730		Fasciclin-like arabinogalactan family protein [Source:TAIR;Acc:AT5G26730]
AT5G26770		unknown protein; BEST Arabidopsis thaliana protein match is: unknown protein (TAIR:AT3G05830.1); Has 35333 Blast hits to 34131 proteins in 2444 species: Archae - 798; Bacteria - 22429; Metazoa - 974; Fungi - 991; Plants - 531; Viruses - 0; Other Euk /.../s - 9610 (source: NCBI BLink). [Source:TAIR;Acc:AT5G26770]
AT5G26820	IREG3	Solute carrier family 40 member 3, chloroplastic [Source:UniProtKB/Swiss-Prot;Acc:Q8W4E7]
AT5G27010		ARM repeat superfamily protein [Source:TAIR;Acc:AT5G27010]
AT5G27710		unknown protein; Has 49 Blast hits to 49 proteins in 17 species: Archae - 0; Bacteria - 0; Metazoa - 0; Fungi - 0; Plants - 48; Viruses - 0; Other Eukaryotes - 1 (source: NCBI BLink). [Source:TAIR;Acc:AT5G27710]
AT5G28320		unknown protein; BEST Arabidopsis thaliana protein match is: unknown protein (TAIR:AT5G28400.1); Has 1861 Blast hits to 1522 proteins in 246 species: Archae - 19; Bacteria - 134; Metazoa - 673; Fungi - 145; Plants - 123; Viruses - 8; Other Eukaryote /.../9 (source: NCBI BLink). [Source:TAIR;Acc:AT5G28320]
AT5G28400		unknown protein; BEST Arabidopsis thaliana protein match is: unknown protein (TAIR:AT5G28320.1); Has 2580 Blast hits to 2028 proteins in 270 species: Archae - 20; Bacteria - 158; Metazoa - 939; Fungi - 198; Plants - 144; Viruses - 14; Other Eukaryot /.../107 (source: NCBI BLink). [Source:TAIR;Acc:AT5G28400]
AT5G28420		Pentatricopeptide repeat (PPR) superfamily protein [Source:TAIR;Acc:AT5G28420]
AT5G28500	RAF1	Rubisco accumulation factor 1, chloroplastic [Source:UniProtKB/Swiss-Prot;Acc:Q9LKR8]
AT5G28550		BEST Arabidopsis thaliana protein match is: homolog of separase (TAIR:AT4G22970.2); Has 25 Blast hits to 25 proteins in 6 species: Archae - 0; Bacteria - 0; Metazoa - 0; Fungi - 0; Plants - 25; Viruses - 0; Other Eukaryotes - 0 (source: NCBI BLink). [Source:TAIR;Acc:AT5G28550]
AT5G28780		PIF1 helicase [Source:TAIR;Acc:AT5G28780]
AT5G34930	TYRAAT1	Arogenate dehydrogenase 1, chloroplastic [Source:UniProtKB/Swiss-Prot;Acc:Q944B6]
AT5G35475		General transcription factor 2-related zinc finger protein [Source:TAIR;Acc:AT5G35475]
AT5G35830		Ankyrin repeat family protein [Source:TAIR;Acc:AT5G35830]
AT5G36120	CCB3	cofactor assembly, complex C (B6F) [Source:TAIR;Acc:AT5G36120]
AT5G36910	THI2.2	Thionin-2.2 [Source:UniProtKB/Swiss-Prot;Acc:Q42597]
AT5G36960		unknown protein; Has 1807 Blast hits to 1807 proteins in 277 species: Archae - 0; Bacteria - 0; Metazoa - 736; Fungi - 347; Plants - 385; Viruses - 0; Other Eukaryotes - 339 (source: NCBI BLink). [Source:TAIR;Acc:AT5G36960]
AT5G37060	CHX24	Cation/H(+) antiporter 24 [Source:UniProtKB/Swiss-Prot;Acc:Q1HDT2]
AT5G37290		ARM repeat superfamily protein [Source:TAIR;Acc:AT5G37290]
AT5G37478		TPX2 (targeting protein for Xklp2) protein family [Source:TAIR;Acc:AT5G37478]
AT5G37530		NAD(P)-binding Rossmann-fold superfamily protein [Source:TAIR;Acc:AT5G37530]
AT5G37900		TRAF-like superfamily protein [Source:TAIR;Acc:AT5G37900]
AT5G38350		Disease resistance protein (NBS-LRR class) family [Source:TAIR;Acc:AT5G38350]
AT5G38460		Probable dolichyl pyrophosphate Man9GlcNAc2 alpha-1,3-glucosyltransferase [Source:UniProtKB/Swiss-Prot;Acc:Q9FF17]
AT5G38700		unknown protein; FUNCTIONS IN: molecular_function unknown; INVOLVED IN: biological_process unknown; LOCATED IN: mitochondrion; EXPRESSED IN: 10 plant structures; EXPRESSED DURING: LP.04 four leaves visible, LP.10 ten leaves visible, petal differenti /.../and expansion stage, LP.08 eight leaves visible, LP.12 twelve leaves visible; BEST Arabidopsis thaliana protein match is: unknown protein (TAIR:…
AT5G38710	POX2	Proline dehydrogenase 2, mitochondrial [Source:UniProtKB/Swiss-Prot;Acc:Q6NKX1]
AT5G38770	GDU7	Protein GLUTAMINE DUMPER 7 [Source:UniProtKB/Swiss-Prot;Acc:Q3E8L0]
AT5G39210	CRR7	chlororespiratory reduction 7 [Source:TAIR;Acc:AT5G39210]
AT5G39640		Putative endonuclease or glycosyl hydrolase [Source:TAIR;Acc:AT5G39640]
AT5G39770		Restriction endonuclease, type II-like superfamily protein [Source:TAIR;Acc:AT5G39770]
AT5G39840		ATP-dependent RNA helicase SUV3L, mitochondrial [Source:UniProtKB/Swiss-Prot;Acc:F4KFV7]
AT5G39940		FAD/NAD(P)-binding oxidoreductase family protein [Source:TAIR;Acc:AT5G39940]
AT5G40190		RNA ligase/cyclic nucleotide phosphodiesterase family protein [Source:TAIR;Acc:AT5G40190]
AT5G40520		unknown protein; Has 3679 Blast hits to 2474 proteins in 390 species: Archae - 10; Bacteria - 571; Metazoa - 1012; Fungi - 528; Plants - 214; Viruses - 74; Other Eukaryotes - 1270 (source: NCBI BLink). [Source:TAIR;Acc:AT5G40520]
AT5G40720		Domain of unknown function (DUF23) [Source:TAIR;Acc:AT5G40720]
AT5G40900		Nucleotide-diphospho-sugar transferase family protein [Source:TAIR;Acc:AT5G40900]
AT5G41150	UVH1	DNA repair endonuclease UVH1 [Source:UniProtKB/Swiss-Prot;Acc:Q9LKI5]
AT5G41280	CRRSP57	Cysteine-rich repeat secretory protein 57 [Source:UniProtKB/Swiss-Prot;Acc:Q9FHD5]
AT5G41290	CRRSP58	Cysteine-rich repeat secretory protein 58 [Source:UniProtKB/Swiss-Prot;Acc:Q9FHD4]
AT5G41300	CRRSP59	Cysteine-rich repeat secretory protein 59 [Source:UniProtKB/Swiss-Prot;Acc:Q9FHD3]
AT5G41470		Nuclear transport factor 2 (NTF2) family protein [Source:TAIR;Acc:AT5G41470]
AT5G41810		unknown protein; BEST Arabidopsis thaliana protein match is: unknown protein (TAIR:AT1G64340.1); Has 876 Blast hits to 690 proteins in 132 species: Archae - 0; Bacteria - 38; Metazoa - 180; Fungi - 112; Plants - 59; Viruses - 2; Other Eukaryotes - 4 /.../urce: NCBI BLink). [Source:TAIR;Acc:AT5G41810]
AT5G41850		alpha/beta-Hydrolases superfamily protein [Source:TAIR;Acc:AT5G41850]
AT5G42320		Zn-dependent exopeptidases superfamily protein [Source:TAIR;Acc:AT5G42320]
AT5G42330		unknown protein; Has 35333 Blast hits to 34131 proteins in 2444 species: Archae - 798; Bacteria - 22429; Metazoa - 974; Fungi - 991; Plants - 531; Viruses - 0; Other Eukaryotes - 9610 (source: NCBI BLink). [Source:TAIR;Acc:AT5G42330]
AT5G42370		Calcineurin-like metallo-phosphoesterase superfamily protein [Source:TAIR;Acc:AT5G42370]
AT5G42670		Agenet domain-containing protein [Source:TAIR;Acc:AT5G42670]
AT5G42710		unknown protein; Has 1807 Blast hits to 1807 proteins in 277 species: Archae - 0; Bacteria - 0; Metazoa - 736; Fungi - 347; Plants - 385; Viruses - 0; Other Eukaryotes - 339 (source: NCBI BLink). [Source:TAIR;Acc:AT5G42710]
AT5G42760		Leucine carboxyl methyltransferase [Source:TAIR;Acc:AT5G42760]
AT5G42765		INVOLVED IN: biological_process unknown; LOCATED IN: thylakoid, chloroplast thylakoid membrane, chloroplast; EXPRESSED IN: 22 plant structures; EXPRESSED DURING: 13 growth stages; CONTAINS InterPro DOMAIN/s: Twin-arginine translocation pathway, sign /.../uence (InterPro:IPR006311); Has 30201 Blast hits to 17322 proteins in 780 species: Archae - 12; Bacteria - 1396; Metazoa - 17338; Fungi - 3422; …
AT5G42840		Cysteine/Histidine-rich C1 domain family protein [Source:TAIR;Acc:AT5G42840]
AT5G43160	QWRF9	Family of unknown function (DUF566) [Source:TAIR;Acc:AT5G43160]
AT5G43650	BHLH92	Transcription factor bHLH92 [Source:UniProtKB/Swiss-Prot;Acc:Q9FIX5]
AT5G43822		Uncharacterized protein At5g43822 [Source:UniProtKB/Swiss-Prot;Acc:Q6NPG7]
AT5G43860	CLH2	Chlorophyllase-2, chloroplastic [Source:UniProtKB/Swiss-Prot;Acc:Q9M7I7]
AT5G44150		unknown protein; FUNCTIONS IN: molecular_function unknown; INVOLVED IN: biological_process unknown; LOCATED IN: chloroplast; EXPRESSED IN: 18 plant structures; EXPRESSED DURING: 13 growth stages; Has 35333 Blast hits to 34131 proteins in 2444 specie /.../hae - 798; Bacteria - 22429; Metazoa - 974; Fungi - 991; Plants - 531; Viruses - 0; Other Eukaryotes - 9610 (source: NCBI BLink). [Source:TAIR;A…
AT5G44265	LTP13	Non-specific lipid-transfer protein 13 [Source:UniProtKB/Swiss-Prot;Acc:A8MQA2]
AT5G44270		TPX2 (targeting protein for Xklp2) protein family [Source:TAIR;Acc:AT5G44270]
AT5G44420	PDF1.2A	Defensin-like protein 16 [Source:UniProtKB/Swiss-Prot;Acc:Q9FI23]
AT5G44430	PDF1.2C	Defensin-like protein 17 [Source:UniProtKB/Swiss-Prot;Acc:Q9FI22]
AT5G44500		Small nuclear ribonucleoprotein family protein [Source:TAIR;Acc:AT5G44500]
AT5G44590		S-adenosyl-L-methionine-dependent methyltransferases superfamily protein [Source:TAIR;Acc:AT5G44590]
AT5G44600		S-adenosyl-L-methionine-dependent methyltransferases superfamily protein [Source:TAIR;Acc:AT5G44600]
AT5G44650	CEST	Encodes a chloroplast protein that induces tolerance to multiple environmental stresses and reduces photooxidative damage. [Source:TAIR;Acc:AT5G44650]
AT5G44820		Nucleotide-diphospho-sugar transferase family protein [Source:TAIR;Acc:AT5G44820]
AT5G45040	PETJ	Cytochrome c6, chloroplastic [Source:UniProtKB/Swiss-Prot;Acc:Q93VA3]
AT5G45105	ZIP8	zinc transporter 8 precursor [Source:TAIR;Acc:AT5G45105]
AT5G45210		Disease resistance protein (TIR-NBS-LRR class) family [Source:TAIR;Acc:AT5G45210]
AT5G45320		FUNCTIONS IN: molecular_function unknown; INVOLVED IN: biological_process unknown; LOCATED IN: endomembrane system; EXPRESSED IN: inflorescence meristem, root, flower; EXPRESSED DURING: petal differentiation and expansion stage; CONTAINS InterPro DO /.../: Late embryogenesis abundant protein, group 2 (InterPro:IPR004864); BEST Arabidopsis thaliana protein match is: unknown protein (TAIR:AT3G26350…
AT5G45610	SUV2	protein dimerizations [Source:TAIR;Acc:AT5G45610]
AT5G45660		unknown protein; FUNCTIONS IN: molecular_function unknown; INVOLVED IN: biological_process unknown; LOCATED IN: endomembrane system; Has 35333 Blast hits to 34131 proteins in 2444 species: Archae - 798; Bacteria - 22429; Metazoa - 974; Fungi - 991; /.../ - 531; Viruses - 0; Other Eukaryotes - 9610 (source: NCBI BLink). [Source:TAIR;Acc:AT5G45660]
AT5G45730		Cysteine/Histidine-rich C1 domain family protein [Source:TAIR;Acc:AT5G45730]
AT5G45900	ATG7	Ubiquitin-like modifier-activating enzyme atg7 [Source:UniProtKB/Swiss-Prot;Acc:Q94CD5]
AT5G46130		Protein of unknown function (DUF295) [Source:TAIR;Acc:AT5G46130]
AT5G46390	CTPA1	Carboxyl-terminal-processing peptidase 1, chloroplastic [Source:UniProtKB/Swiss-Prot;Acc:F4KHG6]
AT5G46440		FUNCTIONS IN: molecular_function unknown; INVOLVED IN: biological_process unknown; LOCATED IN: endomembrane system; BEST Arabidopsis thaliana protein match is: Pentatricopeptide repeat (PPR) superfamily protein (TAIR:AT5G46460.1); Has 1807 Blast hit /.../807 proteins in 277 species: Archae - 0; Bacteria - 0; Metazoa - 736; Fungi - 347; Plants - 385; Viruses - 0; Other Eukaryotes - 339 (source: NC…
AT5G46490		Disease resistance protein (TIR-NBS-LRR class) family [Source:TAIR;Acc:AT5G46490]
AT5G46560		CONTAINS InterPro DOMAIN/s: Inner nuclear membrane protein MAN1 (InterPro:IPR018996); Has 58 Blast hits to 58 proteins in 29 species: Archae - 0; Bacteria - 4; Metazoa - 11; Fungi - 15; Plants - 20; Viruses - 0; Other Eukaryotes - 8 (source: NCBI BLink). [Source:TAIR;Acc:AT5G46560]
AT5G46720		AIG2-like (avirulence induced gene) family protein [Source:TAIR;Acc:AT5G46720]
AT5G46920		Intron maturase, type II family protein [Source:TAIR;Acc:AT5G46920]
AT5G46990		Plant invertase/pectin methylesterase inhibitor superfamily protein [Source:TAIR;Acc:AT5G46990]
AT5G47400		unknown protein; FUNCTIONS IN: molecular_function unknown; LOCATED IN: endomembrane system; EXPRESSED IN: 23 plant structures; EXPRESSED DURING: 13 growth stages; Has 1807 Blast hits to 1807 proteins in 277 species: Archae - 0; Bacteria - 0; Metazoa /.../; Fungi - 347; Plants - 385; Viruses - 0; Other Eukaryotes - 339 (source: NCBI BLink). [Source:TAIR;Acc:AT5G47400]
AT5G47560	TDT	Tonoplast dicarboxylate transporter [Source:UniProtKB/Swiss-Prot;Acc:Q8LG88]
AT5G47600	HSP14.7	14.7 kDa heat shock protein [Source:UniProtKB/Swiss-Prot;Acc:Q6NLV0]
AT5G47680	TRM10	FUNCTIONS IN: molecular_function unknown; INVOLVED IN: biological_process unknown; LOCATED IN: cellular_component unknown; EXPRESSED IN: 23 plant structures; EXPRESSED DURING: 13 growth stages; CONTAINS InterPro DOMAIN/s: tRNA (guanine-N1-)-methyltr /.../ase (InterPro:IPR016009), tRNA (guanine-N(1)-)-methyltransferase, metazoa (InterPro:IPR016653), tRNA (guanine-N1-)-methyltransferase, eukaryotic…
AT5G47740		Adenine nucleotide alpha hydrolases-like superfamily protein [Source:TAIR;Acc:AT5G47740]
AT5G47970		Aldolase-type TIM barrel family protein [Source:TAIR;Acc:AT5G47970]
AT5G48050		CONTAINS InterPro DOMAIN/s: Retrotransposon gag protein (InterPro:IPR005162); BEST Arabidopsis thaliana protein match is: unknown protein (TAIR:AT1G34070.1); Has 1807 Blast hits to 1807 proteins in 277 species: Archae - 0; Bacteria - 0; Metazoa - 73 /.../gi - 347; Plants - 385; Viruses - 0; Other Eukaryotes - 339 (source: NCBI BLink). [Source:TAIR;Acc:AT5G48050]
AT5G48120		ARM repeat superfamily protein [Source:TAIR;Acc:AT5G48120]
AT5G48530		unknown protein; FUNCTIONS IN: molecular_function unknown; INVOLVED IN: biological_process unknown; LOCATED IN: mitochondrion; BEST Arabidopsis thaliana protein match is: unknown protein (TAIR:AT3G07440.1); Has 32 Blast hits to 32 proteins in 11 spe /.../Archae - 0; Bacteria - 0; Metazoa - 0; Fungi - 0; Plants - 32; Viruses - 0; Other Eukaryotes - 0 (source: NCBI BLink). [Source:TAIR;Acc:AT5G4853…
AT5G48790		Domain of unknown function (DUF1995) [Source:TAIR;Acc:AT5G48790]
AT5G48830		unknown protein; FUNCTIONS IN: molecular_function unknown; INVOLVED IN: biological_process unknown; LOCATED IN: chloroplast; EXPRESSED IN: 22 plant structures; EXPRESSED DURING: 13 growth stages; Has 30201 Blast hits to 17322 proteins in 780 species /.../ae - 12; Bacteria - 1396; Metazoa - 17338; Fungi - 3422; Plants - 5037; Viruses - 0; Other Eukaryotes - 2996 (source: NCBI BLink). [Source:TAIR;…
AT5G48920	TED7	tracheary element differentiation-related 7 [Source:TAIR;Acc:AT5G48920]
AT5G49110		unknown protein; INVOLVED IN: biological_process unknown; LOCATED IN: cellular_component unknown; EXPRESSED IN: cultured cell; Has 30201 Blast hits to 17322 proteins in 780 species: Archae - 12; Bacteria - 1396; Metazoa - 17338; Fungi - 3422; Plants /.../7; Viruses - 0; Other Eukaryotes - 2996 (source: NCBI BLink). [Source:TAIR;Acc:AT5G49110]
AT5G49140		Disease resistance protein (TIR-NBS-LRR class) family [Source:TAIR;Acc:AT5G49140]
AT5G49150	GEX2	Protein GAMETE EXPRESSED 2 [Source:UniProtKB/Swiss-Prot;Acc:F4K4R6]
AT5G49320		Protein of unknown function (DUF1218) [Source:TAIR;Acc:AT5G49320]
AT5G49800		Polyketide cyclase/dehydrase and lipid transport superfamily protein [Source:TAIR;Acc:AT5G49800]
AT5G50100		Uncharacterized protein At5g50100, mitochondrial [Source:UniProtKB/Swiss-Prot;Acc:Q8W485]
AT5G50110		S-adenosyl-L-methionine-dependent methyltransferases superfamily protein [Source:TAIR;Acc:AT5G50110]
AT5G50200	NRT3.1	High-affinity nitrate transporter 3.1 [Source:UniProtKB/Swiss-Prot;Acc:Q9FGS5]
AT5G50290		unknown protein; FUNCTIONS IN: molecular_function unknown; INVOLVED IN: biological_process unknown; LOCATED IN: endomembrane system; BEST Arabidopsis thaliana protein match is: unknown protein (TAIR:AT3G17350.1); Has 300 Blast hits to 300 proteins i /.../pecies: Archae - 0; Bacteria - 0; Metazoa - 0; Fungi - 0; Plants - 300; Viruses - 0; Other Eukaryotes - 0 (source: NCBI BLink). [Source:TAIR;Acc…
AT5G50300	AZG2	Adenine/guanine permease AZG2 [Source:UniProtKB/Swiss-Prot;Acc:Q84MA8]
AT5G50335		unknown protein; Has 30201 Blast hits to 17322 proteins in 780 species: Archae - 12; Bacteria - 1396; Metazoa - 17338; Fungi - 3422; Plants - 5037; Viruses - 0; Other Eukaryotes - 2996 (source: NCBI BLink). [Source:TAIR;Acc:AT5G50335]
AT5G50340		ATP-dependent peptidases;nucleotide binding;serine-type endopeptidases;DNA helicases;ATP binding;damaged DNA binding;nucleoside-triphosphatases [Source:TAIR;Acc:AT5G50340]
AT5G50930		Histone superfamily protein [Source:TAIR;Acc:AT5G50930]
AT5G50970		transducin family protein / WD-40 repeat family protein [Source:TAIR;Acc:AT5G50970]
AT5G51150		Mitochondrial import inner membrane translocase subunit Tim17/Tim22/Tim23 family protein [Source:TAIR;Acc:AT5G51150]
AT5G51680		hydroxyproline-rich glycoprotein family protein [Source:TAIR;Acc:AT5G51680]
AT5G51740		Peptidase family M48 family protein [Source:TAIR;Acc:AT5G51740]
AT5G51800		Protein kinase superfamily protein [Source:TAIR;Acc:AT5G51800]
AT5G51850		unknown protein; BEST Arabidopsis thaliana protein match is: unknown protein (TAIR:AT5G62170.1); Has 384 Blast hits to 375 proteins in 79 species: Archae - 0; Bacteria - 14; Metazoa - 135; Fungi - 31; Plants - 92; Viruses - 0; Other Eukaryotes - 112 /.../ce: NCBI BLink). [Source:TAIR;Acc:AT5G51850]
AT5G52010		C2H2-like zinc finger protein [Source:TAIR;Acc:AT5G52010]
AT5G52070		Agenet domain-containing protein [Source:TAIR;Acc:AT5G52070]
AT5G52100	DAPB3	Putative 4-hydroxy-tetrahydrodipicolinate reductase 3, chloroplastic [Source:UniProtKB/Swiss-Prot;Acc:Q9FJ82]
AT5G52110	HCF208	Protein of unknown function (DUF2930) [Source:TAIR;Acc:AT5G52110]
AT5G52180		LOCATED IN: endomembrane system; EXPRESSED IN: 22 plant structures; EXPRESSED DURING: 13 growth stages; CONTAINS InterPro DOMAIN/s: Transmembrane protein 161AB, predicted (InterPro:IPR019395); Has 82 Blast hits to 82 proteins in 35 species: Archae - /.../cteria - 0; Metazoa - 47; Fungi - 0; Plants - 33; Viruses - 0; Other Eukaryotes - 2 (source: NCBI BLink). [Source:TAIR;Acc:AT5G52180]
AT5G52290	SHOC1	shortage in chiasmata 1 [Source:TAIR;Acc:AT5G52290]
AT5G52570	BETA-OHASE 2	Beta-carotene 3-hydroxylase 2, chloroplastic [Source:UniProtKB/Swiss-Prot;Acc:Q9LTG0]
AT5G52800		DNA primases [Source:TAIR;Acc:AT5G52800]
AT5G52810		NAD(P)-binding Rossmann-fold superfamily protein [Source:TAIR;Acc:AT5G52810]
AT5G52910	ATIM	timeless family protein [Source:TAIR;Acc:AT5G52910]
AT5G52950		unknown protein; Has 30201 Blast hits to 17322 proteins in 780 species: Archae - 12; Bacteria - 1396; Metazoa - 17338; Fungi - 3422; Plants - 5037; Viruses - 0; Other Eukaryotes - 2996 (source: NCBI BLink). [Source:TAIR;Acc:AT5G52950]
AT5G53020		Ribonuclease P protein subunit P38-related [Source:TAIR;Acc:AT5G53020]
AT5G53030		unknown protein; CONTAINS InterPro DOMAIN/s: Protein of unknown function DUF688 (InterPro:IPR007789); BEST Arabidopsis thaliana protein match is: unknown protein (TAIR:AT4G27810.1); Has 35333 Blast hits to 34131 proteins in 2444 species: Archae - 79 /.../teria - 22429; Metazoa - 974; Fungi - 991; Plants - 531; Viruses - 0; Other Eukaryotes - 9610 (source: NCBI BLink). [Source:TAIR;Acc:AT5G53030]
AT5G53220		unknown protein; Has 3099 Blast hits to 2528 proteins in 332 species: Archae - 2; Bacteria - 245; Metazoa - 1059; Fungi - 555; Plants - 177; Viruses - 49; Other Eukaryotes - 1012 (source: NCBI BLink). [Source:TAIR;Acc:AT5G53220]
AT5G53780		Protein of unknown function (DUF295) [Source:TAIR;Acc:AT5G53780]
AT5G53800		unknown protein; Has 30201 Blast hits to 17322 proteins in 780 species: Archae - 12; Bacteria - 1396; Metazoa - 17338; Fungi - 3422; Plants - 5037; Viruses - 0; Other Eukaryotes - 2996 (source: NCBI BLink). [Source:TAIR;Acc:AT5G53800]
AT5G53920		ribosomal protein L11 methyltransferase-related [Source:TAIR;Acc:AT5G53920]
AT5G54040		Cysteine/Histidine-rich C1 domain family protein [Source:TAIR;Acc:AT5G54040]
AT5G54260	MRE11	Double-strand break repair protein MRE11 [Source:UniProtKB/Swiss-Prot;Acc:Q9XGM2]
AT5G54360		C2H2-like zinc finger protein [Source:TAIR;Acc:AT5G54360]
AT5G54720		Ankyrin repeat family protein [Source:TAIR;Acc:AT5G54720]
AT5G54740	SESA5	2S seed storage protein 5 [Source:UniProtKB/Swiss-Prot;Acc:Q9FH31]
AT5G54880		DTW domain-containing protein [Source:TAIR;Acc:AT5G54880]
AT5G55110		Stigma-specific STIG1-like protein 2 [Source:UniProtKB/Swiss-Prot;Acc:Q9FLQ0]
AT5G55490	GEX1	Protein GAMETE EXPRESSED 1 [Source:UniProtKB/Swiss-Prot;Acc:Q681K7]
AT5G55710	TIC20-V	Protein TIC 20-v, chloroplastic [Source:UniProtKB/Swiss-Prot;Acc:Q9FM67]
AT5G55960		unknown protein; CONTAINS InterPro DOMAIN/s: Uncharacterised protein family UPF0118 (InterPro:IPR002549); Has 30201 Blast hits to 17322 proteins in 780 species: Archae - 12; Bacteria - 1396; Metazoa - 17338; Fungi - 3422; Plants - 5037; Viruses - 0; /.../ Eukaryotes - 2996 (source: NCBI BLink). [Source:TAIR;Acc:AT5G55960]
AT5G56070		unknown protein; BEST Arabidopsis thaliana protein match is: unknown protein (TAIR:AT5G56050.1); Has 1807 Blast hits to 1807 proteins in 277 species: Archae - 0; Bacteria - 0; Metazoa - 736; Fungi - 347; Plants - 385; Viruses - 0; Other Eukaryotes - /.../source: NCBI BLink). [Source:TAIR;Acc:AT5G56070]
AT5G56080	NAS2	Nicotianamine synthase 2 [Source:UniProtKB/Swiss-Prot;Acc:Q9FKT9]
AT5G56120		unknown protein; BEST Arabidopsis thaliana protein match is: unknown protein (TAIR:AT3G12870.1); Has 77 Blast hits to 75 proteins in 12 species: Archae - 0; Bacteria - 0; Metazoa - 0; Fungi - 0; Plants - 77; Viruses - 0; Other Eukaryotes - 0 (source /.../ BLink). [Source:TAIR;Acc:AT5G56120]
AT5G56850		unknown protein; EXPRESSED IN: 21 plant structures; EXPRESSED DURING: 13 growth stages; Has 35333 Blast hits to 34131 proteins in 2444 species: Archae - 798; Bacteria - 22429; Metazoa - 974; Fungi - 991; Plants - 531; Viruses - 0; Other Eukaryotes - /.../(source: NCBI BLink). [Source:TAIR;Acc:AT5G56850]
AT5G56980		unknown protein; FUNCTIONS IN: molecular_function unknown; INVOLVED IN: biological_process unknown; LOCATED IN: endomembrane system; EXPRESSED IN: 18 plant structures; EXPRESSED DURING: 12 growth stages; BEST Arabidopsis thaliana protein match is: u /.../ protein (TAIR:AT4G26130.1); Has 30201 Blast hits to 17322 proteins in 780 species: Archae - 12; Bacteria - 1396; Metazoa - 17338; Fungi - 3422;…
AT5G57123		unknown protein; BEST Arabidopsis thaliana protein match is: unknown protein (TAIR:AT4G29905.1); Has 30201 Blast hits to 17322 proteins in 780 species: Archae - 12; Bacteria - 1396; Metazoa - 17338; Fungi - 3422; Plants - 5037; Viruses - 0; Other Eu /.../es - 2996 (source: NCBI BLink). [Source:TAIR;Acc:AT5G57123]
AT5G57500		Galactosyltransferase family protein [Source:TAIR;Acc:AT5G57500]
AT5G57570		GCK domain-containing protein [Source:TAIR;Acc:AT5G57570]
AT5G57640		GCK domain-containing protein [Source:TAIR;Acc:AT5G57640]
AT5G57770		Plant protein of unknown function (DUF828) with plant pleckstrin homology-like region [Source:TAIR;Acc:AT5G57770]
AT5G57880	MPS1	multipolar spindle 1 [Source:TAIR;Acc:AT5G57880]
AT5G58120		Disease resistance protein (TIR-NBS-LRR class) family [Source:TAIR;Acc:AT5G58120]
AT5G58340		myb-like HTH transcriptional regulator family protein [Source:TAIR;Acc:AT5G58340]
AT5G58370		P-loop containing nucleoside triphosphate hydrolases superfamily protein [Source:TAIR;Acc:AT5G58370]
AT5G58460	CHX25	Cation/H(+) antiporter 25 [Source:UniProtKB/Swiss-Prot;Acc:Q9FGH6]
AT5G58470	TAF15B	Transcription initiation factor TFIID subunit 15b [Source:UniProtKB/Swiss-Prot;Acc:Q94KD0]
AT5G58880		unknown protein; BEST Arabidopsis thaliana protein match is: unknown protein (TAIR:AT2G29620.1); Has 1807 Blast hits to 1807 proteins in 277 species: Archae - 0; Bacteria - 0; Metazoa - 736; Fungi - 347; Plants - 385; Viruses - 0; Other Eukaryotes - /.../source: NCBI BLink). [Source:TAIR;Acc:AT5G58880]
AT5G59500		protein C-terminal S-isoprenylcysteine carboxyl O-methyltransferases [Source:TAIR;Acc:AT5G59500]
AT5G59560	SRR1	Protein SENSITIVITY TO RED LIGHT REDUCED 1 [Source:UniProtKB/Swiss-Prot;Acc:Q8GWZ6]
AT5G59920	ULI3	Cysteine/Histidine-rich C1 domain family protein [Source:TAIR;Acc:AT5G59920]
AT5G59930		Cysteine/Histidine-rich C1 domain family protein [Source:TAIR;Acc:AT5G59930]
AT5G60190	NEDP1	NEDD8-specific protease 1 [Source:UniProtKB/Swiss-Prot;Acc:Q9LSS7]
AT5G60230	SEN2	tRNA-splicing endonuclease subunit Sen2-2 [Source:UniProtKB/Swiss-Prot;Acc:Q9LSS3]
AT5G60370		Exonuclease V, chloroplastic [Source:UniProtKB/Swiss-Prot;Acc:Q9FKK6]
AT5G60700		glycosyltransferase family protein 2 [Source:TAIR;Acc:AT5G60700]
AT5G60770	NRT2.4	High affinity nitrate transporter 2.4 [Source:UniProtKB/Swiss-Prot;Acc:Q9FJH8]
AT5G60780	NRT2.3	High affinity nitrate transporter 2.3 [Source:UniProtKB/Swiss-Prot;Acc:Q9FJH7]
AT5G61040		unknown protein; BEST Arabidopsis thaliana protein match is: unknown protein (TAIR:AT5G08010.1); Has 1807 Blast hits to 1807 proteins in 277 species: Archae - 0; Bacteria - 0; Metazoa - 736; Fungi - 347; Plants - 385; Viruses - 0; Other Eukaryotes - /.../source: NCBI BLink). [Source:TAIR;Acc:AT5G61040]
AT5G61200		BEST Arabidopsis thaliana protein match is: myosin heavy chain-related (TAIR:AT5G07890.2); Has 22208 Blast hits to 14344 proteins in 1121 species: Archae - 324; Bacteria - 1921; Metazoa - 12512; Fungi - 1464; Plants - 1009; Viruses - 53; Other Eukar /.../- 4925 (source: NCBI BLink). [Source:TAIR;Acc:AT5G61200]
AT5G61340		unknown protein; BEST Arabidopsis thaliana protein match is: unknown protein (TAIR:AT1G26650.1); Has 30201 Blast hits to 17322 proteins in 780 species: Archae - 12; Bacteria - 1396; Metazoa - 17338; Fungi - 3422; Plants - 5037; Viruses - 0; Other Eu /.../es - 2996 (source: NCBI BLink). [Source:TAIR;Acc:AT5G61340]
AT5G61610		Oleosin family protein [Source:TAIR;Acc:AT5G61610]
AT5G61630		unknown protein; BEST Arabidopsis thaliana protein match is: unknown protein (TAIR:AT5G07490.1); Has 1807 Blast hits to 1807 proteins in 277 species: Archae - 0; Bacteria - 0; Metazoa - 736; Fungi - 347; Plants - 385; Viruses - 0; Other Eukaryotes - /.../source: NCBI BLink). [Source:TAIR;Acc:AT5G61630]
AT5G61850	LFY	Protein LEAFY [Source:UniProtKB/Swiss-Prot;Acc:Q00958]
AT5G62030		diphthamide synthesis DPH2 family protein [Source:TAIR;Acc:AT5G62030]
AT5G62040	BFT	Protein BROTHER of FT and TFL 1 [Source:UniProtKB/Swiss-Prot;Acc:Q9FIT4]
AT5G62160	ZIP12	Probable zinc transporter 12 [Source:UniProtKB/Swiss-Prot;Acc:Q9FIS2]
AT5G62170		unknown protein; BEST Arabidopsis thaliana protein match is: unknown protein (TAIR:AT5G51850.1); Has 381 Blast hits to 359 proteins in 81 species: Archae - 0; Bacteria - 16; Metazoa - 101; Fungi - 21; Plants - 99; Viruses - 3; Other Eukaryotes - 141 /.../ce: NCBI BLink). [Source:TAIR;Acc:AT5G62170]
AT5G62240		Cell cycle regulated microtubule associated protein [Source:TAIR;Acc:AT5G62240]
AT5G62720		Integral membrane HPP family protein [Source:TAIR;Acc:AT5G62720]
AT5G63100		S-adenosyl-L-methionine-dependent methyltransferases superfamily protein [Source:TAIR;Acc:AT5G63100]
AT5G63290		Radical SAM superfamily protein [Source:TAIR;Acc:AT5G63290]
AT5G63540	RMI1	RecQ-mediated genome instability protein 1 [Source:UniProtKB/Swiss-Prot;Acc:Q5XUX6]
AT5G63830		HIT-type Zinc finger family protein [Source:TAIR;Acc:AT5G63830]
AT5G64090		FUNCTIONS IN: molecular_function unknown; INVOLVED IN: biological_process unknown; LOCATED IN: plasma membrane; EXPRESSED IN: 23 plant structures; EXPRESSED DURING: 13 growth stages; CONTAINS InterPro DOMAIN/s: Hyccin (InterPro:IPR018619); BEST Arab /.../s thaliana protein match is: unknown protein (TAIR:AT5G21050.1); Has 1807 Blast hits to 1807 proteins in 277 species: Archae - 0; Bacteria - 0; …
AT5G64190		unknown protein; BEST Arabidopsis thaliana protein match is: unknown protein (TAIR:AT2G40390.1); Has 1807 Blast hits to 1807 proteins in 277 species: Archae - 0; Bacteria - 0; Metazoa - 736; Fungi - 347; Plants - 385; Viruses - 0; Other Eukaryotes - /.../source: NCBI BLink). [Source:TAIR;Acc:AT5G64190]
AT5G64520	XRCC2	DNA repair protein XRCC2 homolog [Source:UniProtKB/Swiss-Prot;Acc:Q682D3]
AT5G64870	FLOT3	Flotillin-like protein 3 [Source:UniProtKB/Swiss-Prot;Acc:Q9LV90]
AT5G65030		unknown protein; BEST Arabidopsis thaliana protein match is: unknown protein (TAIR:AT5G10210.1); Has 1807 Blast hits to 1807 proteins in 277 species: Archae - 0; Bacteria - 0; Metazoa - 736; Fungi - 347; Plants - 385; Viruses - 0; Other Eukaryotes - /.../source: NCBI BLink). [Source:TAIR;Acc:AT5G65030]
AT5G65170		VQ motif-containing protein [Source:TAIR;Acc:AT5G65170]
AT5G65490		Protein SGT1 homolog At5g65490 [Source:UniProtKB/Swiss-Prot;Acc:Q9LSM5]
AT5G65520		Tetratricopeptide repeat (TPR)-like superfamily protein [Source:TAIR;Acc:AT5G65520]
AT5G65660		Uncharacterized protein At5g65660 [Source:UniProtKB/Swiss-Prot;Acc:Q9LSK9]
AT5G65740		zinc ion binding [Source:TAIR;Acc:AT5G65740]
AT5G66180		S-adenosyl-L-methionine-dependent methyltransferases superfamily protein [Source:TAIR;Acc:AT5G66180]
AT5G66290		unknown protein; FUNCTIONS IN: molecular_function unknown; INVOLVED IN: N-terminal protein myristoylation; LOCATED IN: cellular_component unknown; EXPRESSED IN: 14 plant structures; EXPRESSED DURING: 7 growth stages; Has 1807 Blast hits to 1807 prot /.../n 277 species: Archae - 0; Bacteria - 0; Metazoa - 736; Fungi - 347; Plants - 385; Viruses - 0; Other Eukaryotes - 339 (source: NCBI BLink). [So…
AT5G66400	RAB18	Dehydrin Rab18 [Source:UniProtKB/Swiss-Prot;Acc:P30185]
AT5G66840		SAP domain-containing protein [Source:TAIR;Acc:AT5G66840]
AT5G67020		unknown protein; BEST Arabidopsis thaliana protein match is: unknown protein (TAIR:AT3G50340.1); Has 1807 Blast hits to 1807 proteins in 277 species: Archae - 0; Bacteria - 0; Metazoa - 736; Fungi - 347; Plants - 385; Viruses - 0; Other Eukaryotes - /.../source: NCBI BLink). [Source:TAIR;Acc:AT5G67020]
AT5G67040		Protein of unknown function (DUF295) [Source:TAIR;Acc:AT5G67040]
AT5G67410		unknown protein; BEST Arabidopsis thaliana protein match is: unknown protein (TAIR:AT2G14850.1); Has 1807 Blast hits to 1807 proteins in 277 species: Archae - 0; Bacteria - 0; Metazoa - 736; Fungi - 347; Plants - 385; Viruses - 0; Other Eukaryotes - /.../source: NCBI BLink). [Source:TAIR;Acc:AT5G67410]
AT5G67430		Acyl-CoA N-acyltransferases (NAT) superfamily protein [Source:TAIR;Acc:AT5G67430]
ATMG00010	ORF153A	Uncharacterized mitochondrial protein AtMg00010 [Source:UniProtKB/Swiss-Prot;Acc:P93275]
ATMG00550	ORF160	Uncharacterized mitochondrial protein AtMg00550 [Source:UniProtKB/Swiss-Prot;Acc:P93310]
ATMG00760	ORF109B	Uncharacterized mitochondrial protein AtMg00760 [Source:UniProtKB/Swiss-Prot;Acc:P92517]
ATMG00940	ORF164	Uncharacterized mitochondrial protein AtMg00940 [Source:UniProtKB/Swiss-Prot;Acc:P92530]
ATMG01250	ORF102	Uncharacterized mitochondrial protein AtMg01250 [Source:UniProtKB/Swiss-Prot;Acc:P92555]
