# Supplementary material for: Elucidating and mining the Tulipa and Lilium transcriptomes
Source: Plant Mol Biol. 2016 Jul 7;92(3):249–61. doi: 10.1007/s11103-016-0508-1 (PMC5566170; doi:10.1007/s11103-016-0508-1)
Supplement: Supplementary file 2 — Supplementary material 2 (XLSX 62 KB) [file 11103_2016_508_MOESM2_ESM.xlsx]

## Sheet: New Lily Transcriptome
BLAST hit	Gene ID	Gene name	Gene description
AT1G01355	AT1G01355		Putative endonuclease or glycosyl hydrolase [Source:TAIR;Acc:AT1G01355]
AT1G01410	AT1G01410	APUM22	Putative pumilio homolog 22 [Source:UniProtKB/Swiss-Prot;Acc:Q9LNI2]
AT1G01453	AT1G01453		unknown protein; FUNCTIONS IN: molecular_function unknown; INVOLVED IN: biological_process unknown; LOCATED IN: cellular_component unknown; BEST Arabidopsis thaliana protein match is: unknown protein (TAIR:AT4G01110.1); Has 30201 Blast hits to 17322 /.../ins in 780 species: Archae - 12; Bacteria - 1396; Metazoa - 17338; Fungi - 3422; Plants - 5037; Viruses - 0; Other Eukaryotes - 2996 (source: NC…
AT1G01695	AT1G01695		Phosphatidylinositol N-acetyglucosaminlytransferase subunit P-related [Source:TAIR;Acc:AT1G01695]
AT1G01840	AT1G01840		unknown protein; Has 23 Blast hits to 23 proteins in 9 species: Archae - 0; Bacteria - 0; Metazoa - 0; Fungi - 0; Plants - 23; Viruses - 0; Other Eukaryotes - 0 (source: NCBI BLink). [Source:TAIR;Acc:AT1G01840]
AT1G02550	AT1G02550		Plant invertase/pectin methylesterase inhibitor superfamily protein [Source:TAIR;Acc:AT1G02550]
AT1G02700	AT1G02700		unknown protein; FUNCTIONS IN: molecular_function unknown; INVOLVED IN: biological_process unknown; LOCATED IN: mitochondrion; BEST Arabidopsis thaliana protein match is: unknown protein (TAIR:AT4G02140.1); Has 49 Blast hits to 49 proteins in 21 spe /.../Archae - 0; Bacteria - 0; Metazoa - 10; Fungi - 6; Plants - 29; Viruses - 0; Other Eukaryotes - 4 (source: NCBI BLink). [Source:TAIR;Acc:AT1G027…
AT1G03760	AT1G03760		Prefoldin chaperone subunit family protein [Source:TAIR;Acc:AT1G03760]
AT1G04330	AT1G04330		unknown protein; FUNCTIONS IN: molecular_function unknown; INVOLVED IN: biological_process unknown; LOCATED IN: chloroplast; BEST Arabidopsis thaliana protein match is: unknown protein (TAIR:AT3G23170.1); Has 74 Blast hits to 74 proteins in 6 specie /.../hae - 0; Bacteria - 0; Metazoa - 0; Fungi - 0; Plants - 74; Viruses - 0; Other Eukaryotes - 0 (source: NCBI BLink). [Source:TAIR;Acc:AT1G04330]
AT1G05080	AT1G05080		Putative FBD-associated F-box protein At1g05080 [Source:UniProtKB/Swiss-Prot;Acc:Q9ZVP2]
AT1G05090	AT1G05090		dentin sialophosphoprotein-related [Source:TAIR;Acc:AT1G05090]
AT1G05440	AT1G05440		C-8 sterol isomerases [Source:TAIR;Acc:AT1G05440]
AT1G05510	AT1G05510		Protein of unknown function (DUF1264) [Source:TAIR;Acc:AT1G05510]
AT1G05575	AT1G05575		unknown protein; FUNCTIONS IN: molecular_function unknown; INVOLVED IN: anaerobic respiration; LOCATED IN: endomembrane system; EXPRESSED IN: 17 plant structures; EXPRESSED DURING: 9 growth stages; BEST Arabidopsis thaliana protein match is: unknown /.../in (TAIR:AT2G31945.1); Has 63 Blast hits to 63 proteins in 10 species: Archae - 0; Bacteria - 0; Metazoa - 0; Fungi - 0; Plants - 63; Viruses - …
AT1G06090	AT1G06090		Delta-9 desaturase-like 1 protein [Source:UniProtKB/Swiss-Prot;Acc:Q9LND9]
AT1G06120	AT1G06120		Delta-9 desaturase-like 3 protein [Source:UniProtKB/Swiss-Prot;Acc:Q9FPD5]
AT1G06320	AT1G06320		unknown protein; Has 24 Blast hits to 24 proteins in 10 species: Archae - 0; Bacteria - 2; Metazoa - 0; Fungi - 0; Plants - 20; Viruses - 0; Other Eukaryotes - 2 (source: NCBI BLink). [Source:TAIR;Acc:AT1G06320]
AT1G06350	AT1G06350		Delta-9 desaturase-like 4 protein [Source:UniProtKB/Swiss-Prot;Acc:Q9LMI4]
AT1G06923	AT1G06923		BEST Arabidopsis thaliana protein match is: ovate family protein 17 (TAIR:AT2G30395.1); Has 35333 Blast hits to 34131 proteins in 2444 species: Archae - 798; Bacteria - 22429; Metazoa - 974; Fungi - 991; Plants - 531; Viruses - 0; Other Eukaryotes - /.../(source: NCBI BLink). [Source:TAIR;Acc:AT1G06923]
AT1G06925	AT1G06925		FUNCTIONS IN: molecular_function unknown; INVOLVED IN: biological_process unknown; LOCATED IN: endomembrane system; BEST Arabidopsis thaliana protein match is: Putative endonuclease or glycosyl hydrolase (TAIR:AT4G20480.1); Has 152 Blast hits to 136 /.../ins in 9 species: Archae - 0; Bacteria - 0; Metazoa - 0; Fungi - 0; Plants - 152; Viruses - 0; Other Eukaryotes - 0 (source: NCBI BLink). [Sourc…
AT1G07130	AT1G07130	STN1	CST complex subunit STN1 [Source:UniProtKB/Swiss-Prot;Acc:Q9LMK5]
AT1G07645	AT1G07645	ATDSI-1VOC	dessication-induced 1VOC superfamily protein [Source:TAIR;Acc:AT1G07645]
AT1G08090	AT1G08090	NRT2.1	High-affinity nitrate transporter 2.1 [Source:UniProtKB/Swiss-Prot;Acc:O82811]
AT1G08100	AT1G08100	NRT2.2	High-affinity nitrate transporter 2.2 [Source:UniProtKB/Swiss-Prot;Acc:Q9LMZ9]
AT1G09650	AT1G09650		F-box/LRR-repeat/kelch-repeat protein At1g09650 [Source:UniProtKB/Swiss-Prot;Acc:O04488]
AT1G09950	AT1G09950	RAS1	RESPONSE TO ABA AND SALT 1 [Source:TAIR;Acc:AT1G09950]
AT1G11220	AT1G11220		Protein of unknown function (DUF761) [Source:TAIR;Acc:AT1G11220]
AT1G11230	AT1G11230		Protein of unknown function (DUF761) [Source:TAIR;Acc:AT1G11230]
AT1G11440	AT1G11440		BEST Arabidopsis thaliana protein match is: glycine-rich protein (TAIR:AT3G29075.1); Has 19337 Blast hits to 8589 proteins in 488 species: Archae - 26; Bacteria - 641; Metazoa - 7852; Fungi - 2167; Plants - 955; Viruses - 616; Other Eukaryotes - 708 /.../rce: NCBI BLink). [Source:TAIR;Acc:AT1G11440]
AT1G11925	AT1G11925		Stigma-specific Stig1 family protein [Source:TAIR;Acc:AT1G11925]
AT1G12020	AT1G12020		unknown protein; BEST Arabidopsis thaliana protein match is: unknown protein (TAIR:AT1G62422.1); Has 89 Blast hits to 88 proteins in 16 species: Archae - 0; Bacteria - 0; Metazoa - 0; Fungi - 0; Plants - 87; Viruses - 0; Other Eukaryotes - 2 (source /.../ BLink). [Source:TAIR;Acc:AT1G12020]
AT1G12320	AT1G12320		Protein of unknown function (DUF1442) [Source:TAIR;Acc:AT1G12320]
AT1G12940	AT1G12940	NRT2.5	High affinity nitrate transporter 2.5 [Source:UniProtKB/Swiss-Prot;Acc:Q9LPV5]
AT1G14680	AT1G14680		unknown protein; BEST Arabidopsis thaliana protein match is: unknown protein (TAIR:AT4G09060.1); Has 8132 Blast hits to 6366 proteins in 685 species: Archae - 171; Bacteria - 671; Metazoa - 4046; Fungi - 445; Plants - 318; Viruses - 23; Other Eukary /.../ 2458 (source: NCBI BLink). [Source:TAIR;Acc:AT1G14680]
AT1G14760	AT1G14760	KNATM	KNOX Arabidopsis thaliana meinox [Source:TAIR;Acc:AT1G14760]
AT1G14770	AT1G14770		RING/FYVE/PHD zinc finger superfamily protein [Source:TAIR;Acc:AT1G14770]
AT1G15040	AT1G15040		Class I glutamine amidotransferase-like superfamily protein [Source:TAIR;Acc:AT1G15040]
AT1G15385	AT1G15385		unknown protein; CONTAINS InterPro DOMAIN/s: Protein of unknown function DUF761, plant (InterPro:IPR008480); Has 6 Blast hits to 6 proteins in 3 species: Archae - 0; Bacteria - 0; Metazoa - 0; Fungi - 0; Plants - 6; Viruses - 0; Other Eukaryotes - 0 /.../ce: NCBI BLink). [Source:TAIR;Acc:AT1G15385]
AT1G16090	AT1G16090	WAKL7	wall associated kinase-like 7 [Source:TAIR;Acc:AT1G16090]
AT1G16770	AT1G16770		unknown protein; Has 109 Blast hits to 109 proteins in 52 species: Archae - 0; Bacteria - 4; Metazoa - 0; Fungi - 71; Plants - 32; Viruses - 0; Other Eukaryotes - 2 (source: NCBI BLink). [Source:TAIR;Acc:AT1G16770]
AT1G16850	AT1G16850		unknown protein; FUNCTIONS IN: molecular_function unknown; INVOLVED IN: response to salt stress; LOCATED IN: endomembrane system; EXPRESSED IN: leaf apex, leaf whorl, male gametophyte, flower, leaf; EXPRESSED DURING: LP.06 six leaves visible, LP.04 /.../eaves visible, LP.10 ten leaves visible, petal differentiation and expansion stage, LP.08 eight leaves visible; BEST Arabidopsis thaliana protein…
AT1G17235	AT1G17235	RTFL11	ROTUNDIFOLIA like 11 [Source:TAIR;Acc:AT1G17235]
AT1G17610	AT1G17610		Disease resistance protein (TIR-NBS class) [Source:TAIR;Acc:AT1G17610]
AT1G19040	AT1G19040		NAC (No Apical Meristem) domain transcriptional regulator superfamily protein [Source:TAIR;Acc:AT1G19040]
AT1G19410	AT1G19410		FBD / Leucine Rich Repeat domains containing protein [Source:TAIR;Acc:AT1G19410]
AT1G19610	AT1G19610	PDF1.4	Defensin-like protein 19 [Source:UniProtKB/Swiss-Prot;Acc:P82787]
AT1G19930	AT1G19930		Putative F-box/kelch-repeat protein At1g19930 [Source:UniProtKB/Swiss-Prot;Acc:Q3ED92]
AT1G20310	AT1G20310		unknown protein; FUNCTIONS IN: molecular_function unknown; INVOLVED IN: biological_process unknown; LOCATED IN: chloroplast; EXPRESSED IN: 16 plant structures; EXPRESSED DURING: 9 growth stages; BEST Arabidopsis thaliana protein match is: unknown pr /.../(TAIR:AT1G76070.1); Has 46 Blast hits to 46 proteins in 12 species: Archae - 0; Bacteria - 0; Metazoa - 0; Fungi - 0; Plants - 46; Viruses - 0; …
AT1G20520	AT1G20520		Arabidopsis protein of unknown function (DUF241) [Source:TAIR;Acc:AT1G20520]
AT1G21280	AT1G21280		CONTAINS InterPro DOMAIN/s: Retrotransposon gag protein (InterPro:IPR005162); Has 707 Blast hits to 705 proteins in 25 species: Archae - 0; Bacteria - 0; Metazoa - 4; Fungi - 0; Plants - 703; Viruses - 0; Other Eukaryotes - 0 (source: NCBI BLink). [Source:TAIR;Acc:AT1G21280]
AT1G21390	AT1G21390	emb2170	embryo defective 2170 [Source:TAIR;Acc:AT1G21390]
AT1G21560	AT1G21560		unknown protein; BEST Arabidopsis thaliana protein match is: unknown protein (TAIR:AT4G01170.1); Has 76 Blast hits to 76 proteins in 15 species: Archae - 0; Bacteria - 4; Metazoa - 3; Fungi - 2; Plants - 67; Viruses - 0; Other Eukaryotes - 0 (source /.../ BLink). [Source:TAIR;Acc:AT1G21560]
AT1G22110	AT1G22110		structural constituent of ribosome [Source:TAIR;Acc:AT1G22110]
AT1G22310	AT1G22310	MBD8	Methyl-CpG-binding domain-containing protein 8 [Source:UniProtKB/Swiss-Prot;Acc:Q9LME6]
AT1G22680	AT1G22680		unknown protein; FUNCTIONS IN: molecular_function unknown; INVOLVED IN: biological_process unknown; LOCATED IN: chloroplast; CONTAINS InterPro DOMAIN/s: Protein of unknown function DUF688 (InterPro:IPR007789); BEST Arabidopsis thaliana protein match /.../nknown protein (TAIR:AT1G71970.1); Has 44 Blast hits to 44 proteins in 8 species: Archae - 0; Bacteria - 0; Metazoa - 0; Fungi - 0; Plants - 44;…
AT1G23710	AT1G23710		Protein of unknown function (DUF1645) [Source:TAIR;Acc:AT1G23710]
AT1G24270	AT1G24270		unknown protein; BEST Arabidopsis thaliana protein match is: unknown protein (TAIR:AT5G13090.1); Has 84 Blast hits to 83 proteins in 13 species: Archae - 0; Bacteria - 0; Metazoa - 0; Fungi - 0; Plants - 84; Viruses - 0; Other Eukaryotes - 0 (source /.../ BLink). [Source:TAIR;Acc:AT1G24270]
AT1G26140	AT1G26140		unknown protein; BEST Arabidopsis thaliana protein match is: unknown protein (TAIR:AT1G68700.1); Has 35 Blast hits to 35 proteins in 8 species: Archae - 0; Bacteria - 0; Metazoa - 0; Fungi - 0; Plants - 35; Viruses - 0; Other Eukaryotes - 0 (source: /.../BLink). [Source:TAIR;Acc:AT1G26140]
AT1G26590	AT1G26590		C2H2-like zinc finger protein [Source:TAIR;Acc:AT1G26590]
AT1G28190	AT1G28190		unknown protein; BEST Arabidopsis thaliana protein match is: unknown protein (TAIR:AT5G12340.1); Has 166 Blast hits to 162 proteins in 36 species: Archae - 0; Bacteria - 2; Metazoa - 15; Fungi - 5; Plants - 124; Viruses - 0; Other Eukaryotes - 20 (s /.../ NCBI BLink). [Source:TAIR;Acc:AT1G28190]
AT1G28290	AT1G28290	AGP31	Non-classical arabinogalactan protein 31 [Source:UniProtKB/Swiss-Prot;Acc:Q9FZA2]
AT1G28327	AT1G28327		unknown protein; Has 52 Blast hits to 52 proteins in 10 species: Archae - 0; Bacteria - 0; Metazoa - 0; Fungi - 0; Plants - 52; Viruses - 0; Other Eukaryotes - 0 (source: NCBI BLink). [Source:TAIR;Acc:AT1G28327]
AT1G30260	AT1G30260		BEST Arabidopsis thaliana protein match is: Galactosyltransferase family protein (TAIR:AT4G21060.1); Has 30 Blast hits to 30 proteins in 8 species: Archae - 0; Bacteria - 0; Metazoa - 0; Fungi - 0; Plants - 30; Viruses - 0; Other Eukaryotes - 0 (sou /.../CBI BLink). [Source:TAIR;Acc:AT1G30260]
AT1G30930	AT1G30930		Putative F-box protein At1g30930 [Source:UniProtKB/Swiss-Prot;Acc:P0C2D0]
AT1G30990	AT1G30990		Polyketide cyclase/dehydrase and lipid transport superfamily protein [Source:TAIR;Acc:AT1G30990]
AT1G31000	AT1G31000		F-box and associated interaction domains-containing protein [Source:TAIR;Acc:AT1G31000]
AT1G31460	AT1G31460		unknown protein; FUNCTIONS IN: molecular_function unknown; INVOLVED IN: biological_process unknown; LOCATED IN: plasma membrane; EXPRESSED IN: 23 plant structures; EXPRESSED DURING: 13 growth stages; BEST Arabidopsis thaliana protein match is: unkno /.../tein (TAIR:AT1G23270.1); Has 1251 Blast hits to 756 proteins in 185 species: Archae - 0; Bacteria - 295; Metazoa - 374; Fungi - 176; Plants - 58…
AT1G32690	AT1G32690		unknown protein; FUNCTIONS IN: molecular_function unknown; INVOLVED IN: biological_process unknown; LOCATED IN: plasma membrane; EXPRESSED IN: 21 plant structures; EXPRESSED DURING: 11 growth stages; BEST Arabidopsis thaliana protein match is: unkno /.../tein (TAIR:AT2G35200.1); Has 45 Blast hits to 45 proteins in 8 species: Archae - 0; Bacteria - 0; Metazoa - 0; Fungi - 0; Plants - 45; Viruses -…
AT1G33055	AT1G33055		unknown protein; FUNCTIONS IN: molecular_function unknown; INVOLVED IN: anaerobic respiration; LOCATED IN: endomembrane system; EXPRESSED IN: 13 plant structures; EXPRESSED DURING: 6 growth stages; Has 20 Blast hits to 20 proteins in 8 species: Arch /.../; Bacteria - 0; Metazoa - 0; Fungi - 0; Plants - 20; Viruses - 0; Other Eukaryotes - 0 (source: NCBI BLink). [Source:TAIR;Acc:AT1G33055]
AT1G33475	AT1G33475		Probable VAMP-like protein At1g33475 [Source:UniProtKB/Swiss-Prot;Acc:Q84WF5]
AT1G33710	AT1G33710		RNA-directed DNA polymerase (reverse transcriptase)-related family protein [Source:TAIR;Acc:AT1G33710]
AT1G33860	AT1G33860		unknown protein; Has 0 Blast hits to 0 proteins in 0 species (source: NCBI BLink). [Source:TAIR;Acc:AT1G33860]
AT1G36020	AT1G36020		BEST Arabidopsis thaliana protein match is: DEAD/DEAH box RNA helicase family protein (TAIR:AT1G35530.1); Has 18 Blast hits to 18 proteins in 5 species: Archae - 0; Bacteria - 0; Metazoa - 0; Fungi - 0; Plants - 18; Viruses - 0; Other Eukaryotes - /.../rce: NCBI BLink). [Source:TAIR;Acc:AT1G36020]
AT1G36940	AT1G36940		unknown protein; Has 21 Blast hits to 21 proteins in 8 species: Archae - 0; Bacteria - 0; Metazoa - 0; Fungi - 0; Plants - 21; Viruses - 0; Other Eukaryotes - 0 (source: NCBI BLink). [Source:TAIR;Acc:AT1G36940]
AT1G40390	AT1G40390		DNAse I-like superfamily protein [Source:TAIR;Acc:AT1G40390]
AT1G42710	AT1G42710		General transcription factor 2-related zinc finger protein [Source:TAIR;Acc:AT1G42710]
AT1G44050	AT1G44050		Cysteine/Histidine-rich C1 domain family protein [Source:TAIR;Acc:AT1G44050]
AT1G44478	AT1G44478		Cyclophilin [Source:TAIR;Acc:AT1G44478]
AT1G47370	AT1G47370		Toll-Interleukin-Resistance (TIR) domain family protein [Source:TAIR;Acc:AT1G47370]
AT1G47980	AT1G47980		unknown protein; FUNCTIONS IN: molecular_function unknown; INVOLVED IN: biological_process unknown; LOCATED IN: endomembrane system; EXPRESSED IN: 6 plant structures; EXPRESSED DURING: 4 anthesis, F mature embryo stage, petal differentiation and exp /.../ stage, E expanded cotyledon stage; BEST Arabidopsis thaliana protein match is: unknown protein (TAIR:AT3G62730.1); Has 169 Blast hits to 169 pr…
AT1G48380	AT1G48380	RHL1	DNA-binding protein RHL1 [Source:UniProtKB/Swiss-Prot;Acc:O81242]
AT1G48405	AT1G48405		Kinase-interacting family protein [Source:UniProtKB/Swiss-Prot;Acc:Q9SX73]
AT1G48550	AT1G48550		Vacuolar protein sorting-associated protein 26 [Source:TAIR;Acc:AT1G48550]
AT1G48560	AT1G48560		unknown protein; Has 75 Blast hits to 71 proteins in 10 species: Archae - 0; Bacteria - 0; Metazoa - 4; Fungi - 0; Plants - 69; Viruses - 0; Other Eukaryotes - 2 (source: NCBI BLink). [Source:TAIR;Acc:AT1G48560]
AT1G48580	AT1G48580		unknown protein; Has 91 Blast hits to 91 proteins in 40 species: Archae - 0; Bacteria - 0; Metazoa - 49; Fungi - 0; Plants - 28; Viruses - 0; Other Eukaryotes - 14 (source: NCBI BLink). [Source:TAIR;Acc:AT1G48580]
AT1G49330	AT1G49330		hydroxyproline-rich glycoprotein family protein [Source:TAIR;Acc:AT1G49330]
AT1G50650	AT1G50650		Stigma-specific STIG1-like protein 4 [Source:UniProtKB/Swiss-Prot;Acc:Q9C6P6]
AT1G50720	AT1G50720		Stigma-specific STIG1-like protein 3 [Source:UniProtKB/Swiss-Prot;Acc:Q9C6T5]
AT1G50760	AT1G50760		Aminotransferase-like, plant mobile domain family protein [Source:TAIR;Acc:AT1G50760]
AT1G51080	AT1G51080		unknown protein; FUNCTIONS IN: molecular_function unknown; INVOLVED IN: biological_process unknown; LOCATED IN: chloroplast; EXPRESSED IN: 15 plant structures; EXPRESSED DURING: 11 growth stages; Has 101 Blast hits to 98 proteins in 44 species: Arch /.../; Bacteria - 0; Metazoa - 38; Fungi - 10; Plants - 27; Viruses - 0; Other Eukaryotes - 26 (source: NCBI BLink). [Source:TAIR;Acc:AT1G51080]
AT1G51090	AT1G51090		Heavy metal transport/detoxification superfamily protein [Source:TAIR;Acc:AT1G51090]
AT1G52343	AT1G52343		unknown protein; BEST Arabidopsis thaliana protein match is: unknown protein (TAIR:AT4G32680.1); Has 30201 Blast hits to 17322 proteins in 780 species: Archae - 12; Bacteria - 1396; Metazoa - 17338; Fungi - 3422; Plants - 5037; Viruses - 0; Other Eu /.../es - 2996 (source: NCBI BLink). [Source:TAIR;Acc:AT1G52343]
AT1G52550	AT1G52550		unknown protein; FUNCTIONS IN: molecular_function unknown; INVOLVED IN: biological_process unknown; LOCATED IN: chloroplast; EXPRESSED IN: 22 plant structures; EXPRESSED DURING: 13 growth stages; BEST Arabidopsis thaliana protein match is: unknown p /.../ (TAIR:AT3G15780.1); Has 53 Blast hits to 51 proteins in 18 species: Archae - 0; Bacteria - 8; Metazoa - 4; Fungi - 0; Plants - 23; Viruses - 8;…
AT1G53130	AT1G53130	GRI	Protein GRIM REAPER [Source:UniProtKB/Swiss-Prot;Acc:Q9LNN7]
AT1G53340	AT1G53340		Cysteine/Histidine-rich C1 domain family protein [Source:TAIR;Acc:AT1G53340]
AT1G53360	AT1G53360		F-box associated ubiquitination effector family protein [Source:TAIR;Acc:AT1G53360]
AT1G54200	AT1G54200		unknown protein; BEST Arabidopsis thaliana protein match is: unknown protein (TAIR:AT3G13980.1); Has 1084 Blast hits to 581 proteins in 136 species: Archae - 0; Bacteria - 72; Metazoa - 212; Fungi - 78; Plants - 102; Viruses - 0; Other Eukaryotes - /.../ource: NCBI BLink). [Source:TAIR;Acc:AT1G54200]
AT1G54700	AT1G54700		FUNCTIONS IN: molecular_function unknown; INVOLVED IN: biological_process unknown; LOCATED IN: mitochondrion; CONTAINS InterPro DOMAIN/s: Serine endopeptidase DegP2 (InterPro:IPR015724); BEST Arabidopsis thaliana protein match is: DegP protease 13 ( /.../T5G40560.1); Has 78 Blast hits to 78 proteins in 13 species: Archae - 0; Bacteria - 0; Metazoa - 0; Fungi - 0; Plants - 78; Viruses - 0; Other E…
AT1G55010	AT1G55010	PDF1.5	Defensin-like protein 18 [Source:UniProtKB/Swiss-Prot;Acc:Q9FZ31]
AT1G56085	AT1G56085		Cyclophilin [Source:TAIR;Acc:AT1G56085]
AT1G56320	AT1G56320		BEST Arabidopsis thaliana protein match is: Glycine-rich protein family (TAIR:AT5G49350.2); Has 60 Blast hits to 60 proteins in 12 species: Archae - 0; Bacteria - 0; Metazoa - 0; Fungi - 0; Plants - 60; Viruses - 0; Other Eukaryotes - 0 (source: NCB /.../k). [Source:TAIR;Acc:AT1G56320]
AT1G56610	AT1G56610		F-box protein At1g56610 [Source:UniProtKB/Swiss-Prot;Acc:Q8GYP8]
AT1G57650	AT1G57650		ATP binding [Source:TAIR;Acc:AT1G57650]
AT1G58070	AT1G58070		unknown protein; Has 286 Blast hits to 266 proteins in 81 species: Archae - 2; Bacteria - 25; Metazoa - 90; Fungi - 19; Plants - 78; Viruses - 4; Other Eukaryotes - 68 (source: NCBI BLink). [Source:TAIR;Acc:AT1G58070]
AT1G59530	AT1G59530	ATBZIP4	basic leucine-zipper 4 [Source:TAIR;Acc:AT1G59530]
AT1G60240	AT1G60240		NAC (No Apical Meristem) domain transcriptional regulator superfamily protein [Source:TAIR;Acc:AT1G60240]
AT1G60380	AT1G60380		NAC (No Apical Meristem) domain transcriptional regulator superfamily protein [Source:TAIR;Acc:AT1G60380]
AT1G60720	AT1G60720		RNA-directed DNA polymerase (reverse transcriptase)-related family protein [Source:TAIR;Acc:AT1G60720]
AT1G61060	AT1G61060		Putative F-box protein At1g61060 [Source:UniProtKB/Swiss-Prot;Acc:Q9C948]
AT1G61170	AT1G61170		unknown protein; FUNCTIONS IN: molecular_function unknown; INVOLVED IN: N-terminal protein myristoylation; LOCATED IN: cellular_component unknown; EXPRESSED IN: 19 plant structures; EXPRESSED DURING: 12 growth stages; BEST Arabidopsis thaliana prote /.../ch is: unknown protein (TAIR:AT1G11125.1); Has 54 Blast hits to 54 proteins in 15 species: Archae - 0; Bacteria - 0; Metazoa - 17; Fungi - 0; Pl…
AT1G61320	AT1G61320		FBD-associated F-box protein At1g61320 [Source:UniProtKB/Swiss-Prot;Acc:O64788]
AT1G61330	AT1G61330		Putative FBD-associated F-box protein At1g61330 [Source:UniProtKB/Swiss-Prot;Acc:O64787]
AT1G62422	AT1G62422		unknown protein; EXPRESSED IN: 22 plant structures; EXPRESSED DURING: 13 growth stages; BEST Arabidopsis thaliana protein match is: unknown protein (TAIR:AT1G12020.1); Has 87 Blast hits to 86 proteins in 14 species: Archae - 0; Bacteria - 0; Metazoa /.../Fungi - 0; Plants - 87; Viruses - 0; Other Eukaryotes - 0 (source: NCBI BLink). [Source:TAIR;Acc:AT1G62422]
AT1G62490	AT1G62490		Mitochondrial transcription termination factor family protein [Source:TAIR;Acc:AT1G62490]
AT1G62840	AT1G62840		Protein of unknown function (DUF1442) [Source:TAIR;Acc:AT1G62840]
AT1G62981	AT1G62981		Protein of unknown function (DUF1191) [Source:TAIR;Acc:AT1G62981]
AT1G63390	AT1G63390		FAD/NAD(P)-binding oxidoreductase family protein [Source:TAIR;Acc:AT1G63390]
AT1G64050	AT1G64050		unknown protein; Has 524 Blast hits to 342 proteins in 101 species: Archae - 0; Bacteria - 106; Metazoa - 106; Fungi - 24; Plants - 25; Viruses - 0; Other Eukaryotes - 263 (source: NCBI BLink). [Source:TAIR;Acc:AT1G64050]
AT1G64065	AT1G64065		Late embryogenesis abundant (LEA) hydroxyproline-rich glycoprotein family [Source:TAIR;Acc:AT1G64065]
AT1G64585	AT1G64585	RTFL22	ROTUNDIFOLIA like 22 [Source:TAIR;Acc:AT1G64585]
AT1G64700	AT1G64700		unknown protein; FUNCTIONS IN: molecular_function unknown; INVOLVED IN: N-terminal protein myristoylation; LOCATED IN: cellular_component unknown; EXPRESSED IN: 17 plant structures; EXPRESSED DURING: 11 growth stages; BEST Arabidopsis thaliana prote /.../ch is: unknown protein (TAIR:AT3G61920.1); Has 48 Blast hits to 47 proteins in 7 species: Archae - 0; Bacteria - 0; Metazoa - 0; Fungi - 0; Plan…
AT1G65180	AT1G65180		Cysteine/Histidine-rich C1 domain family protein [Source:TAIR;Acc:AT1G65180]
AT1G65190	AT1G65190		Protein kinase superfamily protein [Source:TAIR;Acc:AT1G65190]
AT1G65250	AT1G65250		Probable inactive receptor-like protein kinase At1g65250 [Source:UniProtKB/Swiss-Prot;Acc:O80795]
AT1G65710	AT1G65710		Uncharacterized protein At1g65710 [Source:UniProtKB/Swiss-Prot;Acc:Q5XVH5]
AT1G66090	AT1G66090		Disease resistance protein (TIR-NBS class) [Source:TAIR;Acc:AT1G66090]
AT1G66100	AT1G66100		Probable thionin-2.4 [Source:UniProtKB/Swiss-Prot;Acc:Q9C8D6]
AT1G66320	AT1G66320		FBD-associated F-box protein At1g66320 [Source:UniProtKB/Swiss-Prot;Acc:Q9C8Y5]
AT1G66440	AT1G66440		Cysteine/Histidine-rich C1 domain family protein [Source:TAIR;Acc:AT1G66440]
AT1G66640	AT1G66640		RNI-like superfamily protein [Source:TAIR;Acc:AT1G66640]
AT1G66860	AT1G66860		Class I glutamine amidotransferase-like superfamily protein [Source:TAIR;Acc:AT1G66860]
AT1G66940	AT1G66940		protein kinase-related [Source:TAIR;Acc:AT1G66940]
AT1G67025	AT1G67025		BEST Arabidopsis thaliana protein match is: Protein kinase superfamily protein (TAIR:AT1G18390.1); Has 221 Blast hits to 191 proteins in 10 species: Archae - 0; Bacteria - 0; Metazoa - 0; Fungi - 0; Plants - 221; Viruses - 0; Other Eukaryotes - 0 (s /.../ NCBI BLink). [Source:TAIR;Acc:AT1G67025]
AT1G67040	AT1G67040		unknown protein; FUNCTIONS IN: molecular_function unknown; INVOLVED IN: biological_process unknown; LOCATED IN: cellular_component unknown; EXPRESSED IN: 20 plant structures; EXPRESSED DURING: 11 growth stages; BEST Arabidopsis thaliana protein matc /.../unknown protein (TAIR:AT5G26910.3); Has 89 Blast hits to 84 proteins in 15 species: Archae - 0; Bacteria - 0; Metazoa - 5; Fungi - 2; Plants - 8…
AT1G67470	AT1G67470		Inactive serine/threonine-protein kinase At1g67470 [Source:UniProtKB/Swiss-Prot;Acc:O64798]
AT1G67810	AT1G67810	SUFE2	SufE-like protein 2, chloroplastic [Source:UniProtKB/Swiss-Prot;Acc:Q9FXE3]
AT1G68030	AT1G68030		RING/FYVE/PHD zinc finger superfamily protein [Source:TAIR;Acc:AT1G68030]
AT1G68250	AT1G68250		unknown protein; Has 5 Blast hits to 5 proteins in 2 species: Archae - 0; Bacteria - 0; Metazoa - 0; Fungi - 0; Plants - 5; Viruses - 0; Other Eukaryotes - 0 (source: NCBI BLink). [Source:TAIR;Acc:AT1G68250]
AT1G69150	AT1G69150		Cysteine/Histidine-rich C1 domain family protein [Source:TAIR;Acc:AT1G69150]
AT1G69160	AT1G69160		unknown protein; BEST Arabidopsis thaliana protein match is: unknown protein (TAIR:AT3G13980.1); Has 173 Blast hits to 172 proteins in 54 species: Archae - 0; Bacteria - 0; Metazoa - 25; Fungi - 33; Plants - 84; Viruses - 2; Other Eukaryotes - 29 (s /.../ NCBI BLink). [Source:TAIR;Acc:AT1G69160]
AT1G70420	AT1G70420		Protein of unknown function (DUF1645) [Source:TAIR;Acc:AT1G70420]
AT1G70970	AT1G70970		Putative F-box protein At1g70970 [Source:UniProtKB/Swiss-Prot;Acc:Q9SSK2]
AT1G71015	AT1G71015		unknown protein; BEST Arabidopsis thaliana protein match is: unknown protein (TAIR:AT2G01340.1); Has 85 Blast hits to 85 proteins in 12 species: Archae - 0; Bacteria - 0; Metazoa - 0; Fungi - 0; Plants - 85; Viruses - 0; Other Eukaryotes - 0 (source /.../ BLink). [Source:TAIR;Acc:AT1G71015]
AT1G71740	AT1G71740		unknown protein; Has 82 Blast hits to 82 proteins in 12 species: Archae - 0; Bacteria - 0; Metazoa - 0; Fungi - 0; Plants - 82; Viruses - 0; Other Eukaryotes - 0 (source: NCBI BLink). [Source:TAIR;Acc:AT1G71740]
AT1G72260	AT1G72260	THI2.1	Thionin-2.1 [Source:UniProtKB/Swiss-Prot;Acc:Q42596]
AT1G72790	AT1G72790		hydroxyproline-rich glycoprotein family protein [Source:TAIR;Acc:AT1G72790]
AT1G75830	AT1G75830	PDF1.1	Defensin-like protein 13 [Source:UniProtKB/Swiss-Prot;Acc:P30224]
AT1G76070	AT1G76070		Uncharacterized protein At1g76070 [Source:UniProtKB/Swiss-Prot;Acc:Q9SGS5]
AT1G76210	AT1G76210		Arabidopsis protein of unknown function (DUF241) [Source:TAIR;Acc:AT1G76210]
AT1G76220	AT1G76220		Arabidopsis protein of unknown function (DUF241) [Source:TAIR;Acc:AT1G76220]
AT1G76830	AT1G76830		Putative F-box protein At1g76830 [Source:UniProtKB/Swiss-Prot;Acc:Q9SRD0]
AT1G76980	AT1G76980		BEST Arabidopsis thaliana protein match is: embryo defective 2170 (TAIR:AT1G21390.1); Has 65 Blast hits to 65 proteins in 23 species: Archae - 0; Bacteria - 8; Metazoa - 1; Fungi - 8; Plants - 40; Viruses - 3; Other Eukaryotes - 5 (source: NCBI BLink). [Source:TAIR;Acc:AT1G76980]
AT1G77270	AT1G77270		unknown protein; BEST Arabidopsis thaliana protein match is: unknown protein (TAIR:AT3G07730.1); Has 428 Blast hits to 388 proteins in 92 species: Archae - 0; Bacteria - 31; Metazoa - 189; Fungi - 10; Plants - 97; Viruses - 0; Other Eukaryotes - 101 /.../ce: NCBI BLink). [Source:TAIR;Acc:AT1G77270]
AT1G77650	AT1G77650		Putative F-box protein At1g77650 [Source:UniProtKB/Swiss-Prot;Acc:Q9CAP3]
AT1G78740	AT1G78740		RNI-like superfamily protein [Source:TAIR;Acc:AT1G78740]
AT1G79410	AT1G79410	OCT5	Organic cation/carnitine transporter 5 [Source:UniProtKB/Swiss-Prot;Acc:Q9SAK7]
AT1G80700	AT1G80700		unknown protein; FUNCTIONS IN: molecular_function unknown; INVOLVED IN: biological_process unknown; LOCATED IN: mitochondrion; BEST Arabidopsis thaliana protein match is: unknown protein (TAIR:AT1G80980.1); Has 476 Blast hits to 340 proteins in 85 s /.../: Archae - 2; Bacteria - 44; Metazoa - 84; Fungi - 36; Plants - 40; Viruses - 0; Other Eukaryotes - 270 (source: NCBI BLink). [Source:TAIR;Acc:A…
AT1G80980	AT1G80980		unknown protein; FUNCTIONS IN: molecular_function unknown; INVOLVED IN: biological_process unknown; LOCATED IN: mitochondrion; BEST Arabidopsis thaliana protein match is: unknown protein (TAIR:AT1G80700.1); Has 477 Blast hits to 341 proteins in 85 s /.../: Archae - 2; Bacteria - 44; Metazoa - 78; Fungi - 37; Plants - 42; Viruses - 0; Other Eukaryotes - 274 (source: NCBI BLink). [Source:TAIR;Acc:A…
AT2G01021	AT2G01021		unknown protein; Has 30201 Blast hits to 17322 proteins in 780 species: Archae - 12; Bacteria - 1396; Metazoa - 17338; Fungi - 3422; Plants - 5037; Viruses - 0; Other Eukaryotes - 2996 (source: NCBI BLink). [Source:TAIR;Acc:AT2G01021]
AT2G02103	AT2G02103		unknown protein; FUNCTIONS IN: molecular_function unknown; INVOLVED IN: biological_process unknown; LOCATED IN: cellular_component unknown; BEST Arabidopsis thaliana protein match is: unknown protein (TAIR:AT5G25200.1); Has 30201 Blast hits to 17322 /.../ins in 780 species: Archae - 12; Bacteria - 1396; Metazoa - 17338; Fungi - 3422; Plants - 5037; Viruses - 0; Other Eukaryotes - 2996 (source: NC…
AT2G02550	AT2G02550		PIN domain-like family protein [Source:TAIR;Acc:AT2G02550]
AT2G02620	AT2G02620		Cysteine/Histidine-rich C1 domain family protein [Source:TAIR;Acc:AT2G02620]
AT2G02950	AT2G02950	PKS1	Protein PHYTOCHROME KINASE SUBSTRATE 1 [Source:UniProtKB/Swiss-Prot;Acc:Q9SWI1]
AT2G03010	AT2G03010		Family of unknown function (DUF577) [Source:TAIR;Acc:AT2G03010]
AT2G03560	AT2G03560	FBX7	F-box family protein with a domain of unknown function (DUF295) [Source:TAIR;Acc:AT2G03560]
AT2G04395	AT2G04395	POT1C	Nucleic acid-binding, OB-fold-like protein [Source:TAIR;Acc:AT2G04395]
AT2G04840	AT2G04840		Protein of unknown function (DUF295) [Source:TAIR;Acc:AT2G04840]
AT2G05370	AT2G05370		BEST Arabidopsis thaliana protein match is: RNA-dependent RNA polymerase 6 (TAIR:AT3G49500.1); Has 65 Blast hits to 37 proteins in 13 species: Archae - 0; Bacteria - 0; Metazoa - 0; Fungi - 0; Plants - 65; Viruses - 0; Other Eukaryotes - 0 (source: /.../Link). [Source:TAIR;Acc:AT2G05370]
AT2G05635	AT2G05635		DNA repair DEAD helicase RAD3/XP-D subfamily protein [Source:TAIR;Acc:AT2G05635]
AT2G05970	AT2G05970		F-box protein At2g05970 [Source:UniProtKB/Swiss-Prot;Acc:Q9ZUF1]
AT2G07768	AT2G07768		Cytochrome C assembly protein [Source:TAIR;Acc:AT2G07768]
AT2G07777	AT2G07777		ATP synthase 9 mitochondrial [Source:TAIR;Acc:AT2G07777]
AT2G12462	AT2G12462		BEST Arabidopsis thaliana protein match is: Sterile alpha motif (SAM) domain-containing protein (TAIR:AT1G15760.1); Has 35333 Blast hits to 34131 proteins in 2444 species: Archae - 798; Bacteria - 22429; Metazoa - 974; Fungi - 991; Plants - 531; Vir /.../ 0; Other Eukaryotes - 9610 (source: NCBI BLink). [Source:TAIR;Acc:AT2G12462]
AT2G13900	AT2G13900		Cysteine/Histidine-rich C1 domain family protein [Source:TAIR;Acc:AT2G13900]
AT2G14290	AT2G14290		F-box protein At2g14290 [Source:UniProtKB/Swiss-Prot;Acc:Q9ZQ60]
AT2G15010	AT2G15010		Probable thionin-2.3 [Source:UniProtKB/Swiss-Prot;Acc:Q8VZK8]
AT2G16190	AT2G16190		BEST Arabidopsis thaliana protein match is: hydroxyproline-rich glycoprotein family protein (TAIR:AT1G49330.1); Has 77 Blast hits to 77 proteins in 25 species: Archae - 0; Bacteria - 0; Metazoa - 6; Fungi - 13; Plants - 56; Viruses - 0; Other Eukary /.../ 2 (source: NCBI BLink). [Source:TAIR;Acc:AT2G16190]
AT2G16385	AT2G16385		unknown protein; FUNCTIONS IN: molecular_function unknown; INVOLVED IN: biological_process unknown; LOCATED IN: endomembrane system; BEST Arabidopsis thaliana protein match is: unknown protein (TAIR:AT4G34600.1); Has 35333 Blast hits to 34131 protei /.../2444 species: Archae - 798; Bacteria - 22429; Metazoa - 974; Fungi - 991; Plants - 531; Viruses - 0; Other Eukaryotes - 9610 (source: NCBI BLink…
AT2G17070	AT2G17070		Arabidopsis protein of unknown function (DUF241) [Source:TAIR;Acc:AT2G17070]
AT2G17080	AT2G17080		Arabidopsis protein of unknown function (DUF241) [Source:TAIR;Acc:AT2G17080]
AT2G17680	AT2G17680		Arabidopsis protein of unknown function (DUF241) [Source:TAIR;Acc:AT2G17680]
AT2G17830	AT2G17830		F-box protein At2g17830 [Source:UniProtKB/Swiss-Prot;Acc:Q84X17]
AT2G18780	AT2G18780		F-box protein At2g18780 [Source:UniProtKB/Swiss-Prot;Acc:Q84V15]
AT2G20362	AT2G20362		unknown protein; FUNCTIONS IN: molecular_function unknown; INVOLVED IN: biological_process unknown; LOCATED IN: cellular_component unknown; BEST Arabidopsis thaliana protein match is: unknown protein (TAIR:AT1G63310.1); Has 30201 Blast hits to 17322 /.../ins in 780 species: Archae - 12; Bacteria - 1396; Metazoa - 17338; Fungi - 3422; Plants - 5037; Viruses - 0; Other Eukaryotes - 2996 (source: NC…
AT2G20380	AT2G20380		F-box protein At2g20380 [Source:UniProtKB/Swiss-Prot;Acc:Q9SK64]
AT2G21180	AT2G21180		unknown protein; BEST Arabidopsis thaliana protein match is: unknown protein (TAIR:AT5G19875.1); Has 124 Blast hits to 124 proteins in 12 species: Archae - 0; Bacteria - 0; Metazoa - 0; Fungi - 0; Plants - 124; Viruses - 0; Other Eukaryotes - 0 (sou /.../CBI BLink). [Source:TAIR;Acc:AT2G21180]
AT2G21680	AT2G21680		Putative F-box/kelch-repeat protein At2g21680 [Source:UniProtKB/Swiss-Prot;Acc:Q9SIJ3]
AT2G21810	AT2G21810		Cysteine/Histidine-rich C1 domain family protein [Source:TAIR;Acc:AT2G21810]
AT2G21820	AT2G21820		unknown protein; Has 45 Blast hits to 45 proteins in 13 species: Archae - 0; Bacteria - 0; Metazoa - 0; Fungi - 0; Plants - 45; Viruses - 0; Other Eukaryotes - 0 (source: NCBI BLink). [Source:TAIR;Acc:AT2G21820]
AT2G21830	AT2G21830		Cysteine/Histidine-rich C1 domain family protein [Source:TAIR;Acc:AT2G21830]
AT2G21850	AT2G21850		Cysteine/Histidine-rich C1 domain family protein [Source:TAIR;Acc:AT2G21850]
AT2G21930	AT2G21930		F-box associated ubiquitination effector family protein [Source:TAIR;Acc:AT2G21930]
AT2G22790	AT2G22790		unknown protein; BEST Arabidopsis thaliana protein match is: unknown protein (TAIR:AT5G67020.1); Has 111 Blast hits to 111 proteins in 33 species: Archae - 0; Bacteria - 44; Metazoa - 0; Fungi - 0; Plants - 67; Viruses - 0; Other Eukaryotes - 0 (sou /.../CBI BLink). [Source:TAIR;Acc:AT2G22790]
AT2G24030	AT2G24030		zinc ion binding;nucleic acid binding [Source:TAIR;Acc:AT2G24030]
AT2G24080	AT2G24080		Protein of unknown function (DUF295) [Source:TAIR;Acc:AT2G24080]
AT2G24255	AT2G24255		unknown protein; CONTAINS InterPro DOMAIN/s: Protein of unknown function DUF295 (InterPro:IPR005174); BEST Arabidopsis thaliana protein match is: Protein of unknown function (DUF295) (TAIR:AT1G64840.1); Has 124 Blast hits to 121 proteins in 7 specie /.../hae - 0; Bacteria - 0; Metazoa - 0; Fungi - 0; Plants - 124; Viruses - 0; Other Eukaryotes - 0 (source: NCBI BLink). [Source:TAIR;Acc:AT2G24255]
AT2G25052	AT2G25052		unknown protein; Has 30201 Blast hits to 17322 proteins in 780 species: Archae - 12; Bacteria - 1396; Metazoa - 17338; Fungi - 3422; Plants - 5037; Viruses - 0; Other Eukaryotes - 2996 (source: NCBI BLink). [Source:TAIR;Acc:AT2G25052]
AT2G25409	AT2G25409		unknown protein; FUNCTIONS IN: molecular_function unknown; INVOLVED IN: biological_process unknown; LOCATED IN: cellular_component unknown; Has 30201 Blast hits to 17322 proteins in 780 species: Archae - 12; Bacteria - 1396; Metazoa - 17338; Fungi - /.../ Plants - 5037; Viruses - 0; Other Eukaryotes - 2996 (source: NCBI BLink). [Source:TAIR;Acc:AT2G25409]
AT2G26010	AT2G26010	PDF1.3	Defensin-like protein 14 [Source:UniProtKB/Swiss-Prot;Acc:O80995]
AT2G26020	AT2G26020	PDF1.2B	Putative defensin-like protein 15 [Source:UniProtKB/Swiss-Prot;Acc:O80994]
AT2G26520	AT2G26520		unknown protein; BEST Arabidopsis thaliana protein match is: unknown protein (TAIR:AT3G57500.1); Has 51 Blast hits to 51 proteins in 11 species: Archae - 0; Bacteria - 1; Metazoa - 0; Fungi - 0; Plants - 50; Viruses - 0; Other Eukaryotes - 0 (source /.../ BLink). [Source:TAIR;Acc:AT2G26520]
AT2G26530	AT2G26530	AR781	Protein of unknown function (DUF1645) [Source:TAIR;Acc:AT2G26530]
AT2G27180	AT2G27180		unknown protein; BEST Arabidopsis thaliana protein match is: unknown protein (TAIR:AT3G11690.1); Has 99 Blast hits to 99 proteins in 14 species: Archae - 0; Bacteria - 0; Metazoa - 0; Fungi - 0; Plants - 99; Viruses - 0; Other Eukaryotes - 0 (source /.../ BLink). [Source:TAIR;Acc:AT2G27180]
AT2G27310	AT2G27310		F-box protein At2g27310 [Source:UniProtKB/Swiss-Prot;Acc:Q9XIN8]
AT2G28460	AT2G28460		Cysteine/Histidine-rich C1 domain family protein [Source:TAIR;Acc:AT2G28460]
AT2G28780	AT2G28780		unknown protein; INVOLVED IN: biological_process unknown; LOCATED IN: mitochondrion; EXPRESSED IN: inflorescence meristem, root, flower; EXPRESSED DURING: petal differentiation and expansion stage; CONTAINS InterPro DOMAIN/s: Protein of unknown func /.../UF939, bacterial (InterPro:IPR010343); BEST Arabidopsis thaliana protein match is: unknown protein (TAIR:AT3G09450.1); Has 671 Blast hits to 667…
AT2G29800	AT2G29800		Putative F-box/kelch-repeat protein At2g29800 [Source:UniProtKB/Swiss-Prot;Acc:O82376]
AT2G29930	AT2G29930		F-box/LRR-repeat protein At2g29930 [Source:UniProtKB/Swiss-Prot;Acc:Q84RK6]
AT2G30480	AT2G30480		unknown protein; Has 35333 Blast hits to 34131 proteins in 2444 species: Archae - 798; Bacteria - 22429; Metazoa - 974; Fungi - 991; Plants - 531; Viruses - 0; Other Eukaryotes - 9610 (source: NCBI BLink). [Source:TAIR;Acc:AT2G30480]
AT2G30990	AT2G30990		Protein of unknown function (DUF688) [Source:TAIR;Acc:AT2G30990]
AT2G31141	AT2G31141		unknown protein; Has 30201 Blast hits to 17322 proteins in 780 species: Archae - 12; Bacteria - 1396; Metazoa - 17338; Fungi - 3422; Plants - 5037; Viruses - 0; Other Eukaryotes - 2996 (source: NCBI BLink). [Source:TAIR;Acc:AT2G31141]
AT2G31945	AT2G31945		unknown protein; FUNCTIONS IN: molecular_function unknown; INVOLVED IN: biological_process unknown; LOCATED IN: endomembrane system; EXPRESSED IN: 8 plant structures; EXPRESSED DURING: 4 anthesis, petal differentiation and expansion stage; BEST Arab /.../s thaliana protein match is: unknown protein (TAIR:AT1G05575.1); Has 61 Blast hits to 61 proteins in 10 species: Archae - 0; Bacteria - 0; Metaz…
AT2G31985	AT2G31985		Protein of unknown function (DUF1264) [Source:TAIR;Acc:AT2G31985]
AT2G32470	AT2G32470		F-box associated ubiquitination effector family protein [Source:TAIR;Acc:AT2G32470]
AT2G33390	AT2G33390		unknown protein; Has 34 Blast hits to 34 proteins in 10 species: Archae - 0; Bacteria - 0; Metazoa - 0; Fungi - 0; Plants - 34; Viruses - 0; Other Eukaryotes - 0 (source: NCBI BLink). [Source:TAIR;Acc:AT2G33390]
AT2G33705	AT2G33705		Putative F-box protein At2g33705 [Source:UniProtKB/Swiss-Prot;Acc:Q3EBP0]
AT2G33790	AT2G33790	AGP30	Non-classical arabinogalactan protein 30 [Source:UniProtKB/Swiss-Prot;Acc:P93013]
AT2G34220	AT2G34220	MEE20	Protein with domains of unknown function (DUF627 and DUF629) [Source:TAIR;Acc:AT2G34220]
AT2G34230	AT2G34230		Protein with domains of unknown function (DUF627 and DUF629) [Source:TAIR;Acc:AT2G34230]
AT2G34240	AT2G34240		Protein with domains of unknown function DUF627 and DUF632 [Source:TAIR;Acc:AT2G34240]
AT2G34280	AT2G34280		F-box protein At2g34280 [Source:UniProtKB/Swiss-Prot;Acc:O80777]
AT2G34580	AT2G34580		CONTAINS InterPro DOMAIN/s: Herpesvirus UL139, cytomegalovirus (InterPro:IPR021042); Has 30201 Blast hits to 17322 proteins in 780 species: Archae - 12; Bacteria - 1396; Metazoa - 17338; Fungi - 3422; Plants - 5037; Viruses - 0; Other Eukaryotes - 2 /.../ource: NCBI BLink). [Source:TAIR;Acc:AT2G34580]
AT2G34700	AT2G34700		Pollen Ole e 1 allergen and extensin family protein [Source:TAIR;Acc:AT2G34700]
AT2G35200	AT2G35200		unknown protein; BEST Arabidopsis thaliana protein match is: unknown protein (TAIR:AT1G32690.1); Has 36 Blast hits to 36 proteins in 8 species: Archae - 0; Bacteria - 0; Metazoa - 0; Fungi - 0; Plants - 36; Viruses - 0; Other Eukaryotes - 0 (source: /.../BLink). [Source:TAIR;Acc:AT2G35200]
AT2G35230	AT2G35230	IKU1	Protein HAIKU1 [Source:UniProtKB/Swiss-Prot;Acc:O82170]
AT2G35640	AT2G35640		Homeodomain-like superfamily protein [Source:TAIR;Acc:AT2G35640]
AT2G36090	AT2G36090		Probable F-box protein At1g60180 [Source:UniProtKB/Swiss-Prot;Acc:Q9SIH5]
AT2G36100	AT2G36100	CASP1	Casparian strip membrane protein 1 [Source:UniProtKB/Swiss-Prot;Acc:Q9SIH4]
AT2G37380	AT2G37380	MAKR3	Probable membrane-associated kinase regulator 3 [Source:UniProtKB/Swiss-Prot;Acc:Q9ZUS8]
AT2G38070	AT2G38070		Protein of unknown function (DUF740) [Source:TAIR;Acc:AT2G38070]
AT2G38210	AT2G38210	PDX1L4	Pyridoxal 5'-phosphate synthase PDX1-like 4 [Source:UniProtKB/Swiss-Prot;Acc:O80446]
AT2G38500	AT2G38500		2-oxoglutarate (2OG) and Fe(II)-dependent oxygenase superfamily protein [Source:TAIR;Acc:AT2G38500]
AT2G39490	AT2G39490		F-box protein At2g39490 [Source:UniProtKB/Swiss-Prot;Acc:Q5S4V7]
AT2G40050	AT2G40050		Cysteine/Histidine-rich C1 domain family protein [Source:TAIR;Acc:AT2G40050]
AT2G40440	AT2G40440		BTB/POZ domain-containing protein [Source:TAIR;Acc:AT2G40440]
AT2G40475	AT2G40475		unknown protein; BEST Arabidopsis thaliana protein match is: unknown protein (TAIR:AT3G56260.2); Has 477 Blast hits to 219 proteins in 41 species: Archae - 0; Bacteria - 4; Metazoa - 91; Fungi - 61; Plants - 144; Viruses - 0; Other Eukaryotes - 177 /.../e: NCBI BLink). [Source:TAIR;Acc:AT2G40475]
AT2G41010	AT2G41010	CAMBP25	Calmodulin-binding protein 25 [Source:UniProtKB/Swiss-Prot;Acc:O80683]
AT2G41360	AT2G41360		Galactose oxidase/kelch repeat superfamily protein [Source:TAIR;Acc:AT2G41360]
AT2G41610	AT2G41610		unknown protein; Has 35333 Blast hits to 34131 proteins in 2444 species: Archae - 798; Bacteria - 22429; Metazoa - 974; Fungi - 991; Plants - 531; Viruses - 0; Other Eukaryotes - 9610 (source: NCBI BLink). [Source:TAIR;Acc:AT2G41610]
AT2G41730	AT2G41730		unknown protein; BEST Arabidopsis thaliana protein match is: unknown protein (TAIR:AT5G24640.1); Has 25 Blast hits to 25 proteins in 5 species: Archae - 0; Bacteria - 0; Metazoa - 0; Fungi - 0; Plants - 25; Viruses - 0; Other Eukaryotes - 0 (source: /.../BLink). [Source:TAIR;Acc:AT2G41730]
AT2G41750	AT2G41750		DTW domain-containing protein [Source:TAIR;Acc:AT2G41750]
AT2G42140	AT2G42140	VQ17	VQ motif-containing protein 17 [Source:UniProtKB/Swiss-Prot;Acc:O48522]
AT2G42900	AT2G42900		Plant basic secretory protein (BSP) family protein [Source:TAIR;Acc:AT2G42900]
AT2G43990	AT2G43990		unknown protein; FUNCTIONS IN: molecular_function unknown; INVOLVED IN: biological_process unknown; LOCATED IN: chloroplast; EXPRESSED IN: 9 plant structures; EXPRESSED DURING: 6 growth stages; Has 1419 Blast hits to 494 proteins in 144 species: Arc /.../0; Bacteria - 300; Metazoa - 246; Fungi - 102; Plants - 31; Viruses - 2; Other Eukaryotes - 738 (source: NCBI BLink). [Source:TAIR;Acc:AT2G43990]
AT2G44340	AT2G44340	VQ18	VQ motif-containing protein 18 [Source:UniProtKB/Swiss-Prot;Acc:O64868]
AT2G44390	AT2G44390		Cysteine/Histidine-rich C1 domain family protein [Source:TAIR;Acc:AT2G44390]
AT2G44600	AT2G44600		unknown protein; FUNCTIONS IN: molecular_function unknown; INVOLVED IN: biological_process unknown; LOCATED IN: plasma membrane; BEST Arabidopsis thaliana protein match is: unknown protein (TAIR:AT3G60200.1); Has 56 Blast hits to 55 proteins in 11 s /.../: Archae - 0; Bacteria - 0; Metazoa - 2; Fungi - 0; Plants - 52; Viruses - 0; Other Eukaryotes - 2 (source: NCBI BLink). [Source:TAIR;Acc:AT2G44…
AT2G44700	AT2G44700		F-box/kelch-repeat protein At2g44700 [Source:UniProtKB/Swiss-Prot;Acc:Q84RE1]
AT2G45760	AT2G45760	BAP2	BON1-associated protein 2 [Source:UniProtKB/Swiss-Prot;Acc:Q58FX0]
AT2G45940	AT2G45940		Protein of unknown function (DUF295) [Source:TAIR;Acc:AT2G45940]
AT2G47270	AT2G47270	UPB1	Transcription factor UPBEAT1 [Source:UniProtKB/Swiss-Prot;Acc:O22901]
AT2G47340	AT2G47340		Plant invertase/pectin methylesterase inhibitor superfamily protein [Source:TAIR;Acc:AT2G47340]
AT2G48140	AT2G48140	EDA4	Bifunctional inhibitor/lipid-transfer protein/seed storage 2S albumin superfamily protein [Source:TAIR;Acc:AT2G48140]
AT3G01570	AT3G01570		Oleosin 5 [Source:UniProtKB/Swiss-Prot;Acc:Q9SS98]
AT3G02400	AT3G02400		SMAD/FHA domain-containing protein [Source:TAIR;Acc:AT3G02400]
AT3G02493	AT3G02493	RTFL19	ROTUNDIFOLIA like 19 [Source:TAIR;Acc:AT3G02493]
AT3G02910	AT3G02910		Putative gamma-glutamylcyclotransferase At3g02910 [Source:UniProtKB/Swiss-Prot;Acc:Q9M8T3]
AT3G04210	AT3G04210		Disease resistance protein (TIR-NBS class) [Source:TAIR;Acc:AT3G04210]
AT3G06780	AT3G06780		glycine-rich protein [Source:TAIR;Acc:AT3G06780]
AT3G06870	AT3G06870		proline-rich family protein [Source:TAIR;Acc:AT3G06870]
AT3G07000	AT3G07000		Cysteine/Histidine-rich C1 domain family protein [Source:TAIR;Acc:AT3G07000]
AT3G07390	AT3G07390	AIR12	auxin-responsive family protein [Source:TAIR;Acc:AT3G07390]
AT3G08600	AT3G08600		Protein of unknown function (DUF1191) [Source:TAIR;Acc:AT3G08600]
AT3G08810	AT3G08810		F-box/kelch-repeat protein At3g08810 [Source:UniProtKB/Swiss-Prot;Acc:Q9C9X9]
AT3G09070	AT3G09070		UPF0503 protein At3g09070, chloroplastic [Source:UniProtKB/Swiss-Prot;Acc:Q9SS80]
AT3G09450	AT3G09450		CONTAINS InterPro DOMAIN/s: Fusaric acid resistance protein, conserved region (InterPro:IPR006726); BEST Arabidopsis thaliana protein match is: unknown protein (TAIR:AT2G28780.1); Has 503 Blast hits to 494 proteins in 215 species: Archae - 0; Bacter /.../23; Metazoa - 0; Fungi - 0; Plants - 65; Viruses - 0; Other Eukaryotes - 15 (source: NCBI BLink). [Source:TAIR;Acc:AT3G09450]
AT3G09510	AT3G09510		Ribonuclease H-like superfamily protein [Source:TAIR;Acc:AT3G09510]
AT3G09925	AT3G09925		Pollen Ole e 1 allergen and extensin family protein [Source:TAIR;Acc:AT3G09925]
AT3G10120	AT3G10120		unknown protein; BEST Arabidopsis thaliana protein match is: unknown protein (TAIR:AT5G03890.1); Has 57 Blast hits to 57 proteins in 10 species: Archae - 0; Bacteria - 0; Metazoa - 0; Fungi - 0; Plants - 57; Viruses - 0; Other Eukaryotes - 0 (source /.../ BLink). [Source:TAIR;Acc:AT3G10120]
AT3G10750	AT3G10750		FBD domain family [Source:TAIR;Acc:AT3G10750]
AT3G10790	AT3G10790		Putative F-box protein At3g10790 [Source:UniProtKB/Swiss-Prot;Acc:Q9SG85]
AT3G11150	AT3G11150		2-oxoglutarate (2OG) and Fe(II)-dependent oxygenase superfamily protein [Source:TAIR;Acc:AT3G11150]
AT3G11300	AT3G11300		unknown protein; BEST Arabidopsis thaliana protein match is: unknown protein (TAIR:AT3G11290.1); Has 89 Blast hits to 89 proteins in 8 species: Archae - 0; Bacteria - 0; Metazoa - 0; Fungi - 0; Plants - 89; Viruses - 0; Other Eukaryotes - 0 (source: /.../BLink). [Source:TAIR;Acc:AT3G11300]
AT3G11550	AT3G11550	CASP2	Casparian strip membrane protein 2 [Source:UniProtKB/Swiss-Prot;Acc:Q9CAX3]
AT3G11690	AT3G11690		unknown protein; FUNCTIONS IN: molecular_function unknown; INVOLVED IN: biological_process unknown; LOCATED IN: chloroplast; EXPRESSED IN: 24 plant structures; EXPRESSED DURING: 15 growth stages; BEST Arabidopsis thaliana protein match is: unknown p /.../ (TAIR:AT5G06380.1); Has 84 Blast hits to 84 proteins in 12 species: Archae - 0; Bacteria - 0; Metazoa - 0; Fungi - 0; Plants - 84; Viruses - 0;…
AT3G13190	AT3G13190		WEB family protein At3g13190 [Source:UniProtKB/Swiss-Prot;Acc:Q9LK53]
AT3G13280	AT3G13280		Putative endonuclease or glycosyl hydrolase [Source:TAIR;Acc:AT3G13280]
AT3G13680	AT3G13680		F-box/kelch-repeat protein At3g13680 [Source:UniProtKB/Swiss-Prot;Acc:Q9LID1]
AT3G13820	AT3G13820		F-box protein At3g13820 [Source:UniProtKB/Swiss-Prot;Acc:Q9LRW6]
AT3G13980	AT3G13980		unknown protein; BEST Arabidopsis thaliana protein match is: unknown protein (TAIR:AT1G54200.1); Has 1485 Blast hits to 418 proteins in 98 species: Archae - 0; Bacteria - 6; Metazoa - 246; Fungi - 61; Plants - 107; Viruses - 6; Other Eukaryotes - 10 /.../urce: NCBI BLink). [Source:TAIR;Acc:AT3G13980]
AT3G14760	AT3G14760		unknown protein; FUNCTIONS IN: molecular_function unknown; INVOLVED IN: biological_process unknown; LOCATED IN: endomembrane system; EXPRESSED IN: 6 plant structures; EXPRESSED DURING: LP.04 four leaves visible, LP.02 two leaves visible; Has 63 Blas /.../ to 63 proteins in 13 species: Archae - 0; Bacteria - 0; Metazoa - 0; Fungi - 0; Plants - 63; Viruses - 0; Other Eukaryotes - 0 (source: NCBI BL…
AT3G15518	AT3G15518		unknown protein; FUNCTIONS IN: molecular_function unknown; INVOLVED IN: biological_process unknown; LOCATED IN: cellular_component unknown; Has 30201 Blast hits to 17322 proteins in 780 species: Archae - 12; Bacteria - 1396; Metazoa - 17338; Fungi - /.../ Plants - 5037; Viruses - 0; Other Eukaryotes - 2996 (source: NCBI BLink). [Source:TAIR;Acc:AT3G15518]
AT3G17150	AT3G17150		Plant invertase/pectin methylesterase inhibitor superfamily protein [Source:TAIR;Acc:AT3G17150]
AT3G17152	AT3G17152		Plant invertase/pectin methylesterase inhibitor superfamily protein [Source:TAIR;Acc:AT3G17152]
AT3G17230	AT3G17230		invertase/pectin methylesterase inhibitor family protein [Source:TAIR;Acc:AT3G17230]
AT3G17460	AT3G17460		PHD finger family protein [Source:TAIR;Acc:AT3G17460]
AT3G17680	AT3G17680		Kinase interacting (KIP1-like) family protein [Source:TAIR;Acc:AT3G17680]
AT3G18295	AT3G18295		Protein of unknown function (DUF1639) [Source:TAIR;Acc:AT3G18295]
AT3G18310	AT3G18310		unknown protein; Has 30 Blast hits to 30 proteins in 10 species: Archae - 0; Bacteria - 0; Metazoa - 0; Fungi - 0; Plants - 30; Viruses - 0; Other Eukaryotes - 0 (source: NCBI BLink). [Source:TAIR;Acc:AT3G18310]
AT3G18715	AT3G18715	IDL4	Protein IDA-LIKE 4 [Source:UniProtKB/Swiss-Prot;Acc:Q6DUW6]
AT3G18980	AT3G18980	ETP1	F-box protein At3g18980 [Source:UniProtKB/Swiss-Prot;Acc:Q9LJ68]
AT3G19250	AT3G19250		UPF0496 protein At3g19250 [Source:UniProtKB/Swiss-Prot;Acc:Q9LJK4]
AT3G19410	AT3G19410		Putative F-box/kelch-repeat protein At3g19410 [Source:UniProtKB/Swiss-Prot;Acc:Q9LT76]
AT3G19560	AT3G19560		Putative F-box protein At3g19560 [Source:UniProtKB/Swiss-Prot;Acc:Q9LJP0]
AT3G19890	AT3G19890		F-box protein At3g19890 [Source:UniProtKB/Swiss-Prot;Acc:Q4PSN8]
AT3G20557	AT3G20557		unknown protein; BEST Arabidopsis thaliana protein match is: unknown protein (TAIR:AT1G50930.1); Has 35333 Blast hits to 34131 proteins in 2444 species: Archae - 798; Bacteria - 22429; Metazoa - 974; Fungi - 991; Plants - 531; Viruses - 0; Other Euk /.../s - 9610 (source: NCBI BLink). [Source:TAIR;Acc:AT3G20557]
AT3G20590	AT3G20590		Late embryogenesis abundant (LEA) hydroxyproline-rich glycoprotein family [Source:TAIR;Acc:AT3G20590]
AT3G20600	AT3G20600	NDR1	Protein NDR1 [Source:UniProtKB/Swiss-Prot;Acc:O48915]
AT3G20610	AT3G20610		non-race specific disease resistance protein, putative [Source:TAIR;Acc:AT3G20610]
AT3G20620	AT3G20620		F-box family protein-related [Source:TAIR;Acc:AT3G20620]
AT3G20710	AT3G20710		Putative F-box/kelch-repeat protein At3g20710 [Source:UniProtKB/Swiss-Prot;Acc:Q9LHQ0]
AT3G21130	AT3G21130		Putative F-box protein At3g21130 [Source:UniProtKB/Swiss-Prot;Acc:Q9LJB9]
AT3G21150	AT3G21150	BBX32	B-box zinc finger protein 32 [Source:UniProtKB/Swiss-Prot;Acc:Q9LJB7]
AT3G21900	AT3G21900	CRRSP16	Receptor-like protein kinase-related family protein [Source:TAIR;Acc:AT3G21900]
AT3G22100	AT3G22100	BHLH117	Transcription factor bHLH117 [Source:UniProtKB/Swiss-Prot;Acc:Q9LRJ4]
AT3G22275	AT3G22275		unknown protein; FUNCTIONS IN: molecular_function unknown; INVOLVED IN: biological_process unknown; LOCATED IN: cellular_component unknown; Has 22 Blast hits to 22 proteins in 6 species: Archae - 0; Bacteria - 0; Metazoa - 0; Fungi - 0; Plants - 22; /.../es - 0; Other Eukaryotes - 0 (source: NCBI BLink). [Source:TAIR;Acc:AT3G22275]
AT3G22345	AT3G22345		unknown protein; FUNCTIONS IN: molecular_function unknown; INVOLVED IN: biological_process unknown; LOCATED IN: cellular_component unknown; BEST Arabidopsis thaliana protein match is: F-box family protein with a domain of unknown function (DUF295) ( /.../T3G03730.1); Has 30201 Blast hits to 17322 proteins in 780 species: Archae - 12; Bacteria - 1396; Metazoa - 17338; Fungi - 3422; Plants - 5037; …
AT3G22570	AT3G22570		Bifunctional inhibitor/lipid-transfer protein/seed storage 2S albumin superfamily protein [Source:TAIR;Acc:AT3G22570]
AT3G22580	AT3G22580		Bifunctional inhibitor/lipid-transfer protein/seed storage 2S albumin superfamily protein [Source:TAIR;Acc:AT3G22580]
AT3G22620	AT3G22620		Bifunctional inhibitor/lipid-transfer protein/seed storage 2S albumin superfamily protein [Source:TAIR;Acc:AT3G22620]
AT3G22940	AT3G22940		Putative F-box protein At3g22940 [Source:UniProtKB/Swiss-Prot;Acc:Q9LIK3]
AT3G23140	AT3G23140	URO	C2H2 and C2HC zinc fingers superfamily protein [Source:TAIR;Acc:AT3G23140]
AT3G23170	AT3G23170		unknown protein; BEST Arabidopsis thaliana protein match is: unknown protein (TAIR:AT4G14450.1); Has 74 Blast hits to 74 proteins in 6 species: Archae - 0; Bacteria - 0; Metazoa - 0; Fungi - 0; Plants - 74; Viruses - 0; Other Eukaryotes - 0 (source: /.../BLink). [Source:TAIR;Acc:AT3G23170]
AT3G24580	AT3G24580		Putative F-box protein At3g24580 [Source:UniProtKB/Swiss-Prot;Acc:Q9LV45]
AT3G24710	AT3G24710		FUNCTIONS IN: molecular_function unknown; INVOLVED IN: biological_process unknown; LOCATED IN: endomembrane system; BEST Arabidopsis thaliana protein match is: Flavodoxin family protein (TAIR:AT3G02280.1); Has 175 Blast hits to 175 proteins in 21 sp /.../ Archae - 0; Bacteria - 6; Metazoa - 0; Fungi - 0; Plants - 168; Viruses - 0; Other Eukaryotes - 1 (source: NCBI BLink). [Source:TAIR;Acc:AT3G24…
AT3G25720	AT3G25720		RNA-directed DNA polymerase (reverse transcriptase)-related family protein [Source:TAIR;Acc:AT3G25720]
AT3G26240	AT3G26240		Cysteine/Histidine-rich C1 domain family protein [Source:TAIR;Acc:AT3G26240]
AT3G26450	AT3G26450		Polyketide cyclase/dehydrase and lipid transport superfamily protein [Source:TAIR;Acc:AT3G26450]
AT3G26550	AT3G26550		Cysteine/Histidine-rich C1 domain family protein [Source:TAIR;Acc:AT3G26550]
AT3G26930	AT3G26930		Protein with RNI-like/FBD-like domains [Source:TAIR;Acc:AT3G26930]
AT3G27420	AT3G27420		unknown protein; BEST Arabidopsis thaliana protein match is: unknown protein (TAIR:AT5G40600.1); Has 43 Blast hits to 43 proteins in 15 species: Archae - 0; Bacteria - 0; Metazoa - 3; Fungi - 0; Plants - 39; Viruses - 0; Other Eukaryotes - 1 (source /.../ BLink). [Source:TAIR;Acc:AT3G27420]
AT3G27660	AT3G27660	OL2	Oleosin 20.3 kDa [Source:UniProtKB/Swiss-Prot;Acc:Q42431]
AT3G27880	AT3G27880		Protein of unknown function (DUF1645) [Source:TAIR;Acc:AT3G27880]
AT3G28270	AT3G28270		UPF0496 protein At3g28270 [Source:UniProtKB/Swiss-Prot;Acc:Q9LHD9]
AT3G28290	AT3G28290	AT14A	UPF0496 protein At3g28300 [Source:UniProtKB/Swiss-Prot;Acc:P0DI79]
AT3G28300	AT3G28300	AT14A	UPF0496 protein At3g28300 [Source:UniProtKB/Swiss-Prot;Acc:P0DI79]
AT3G28370	AT3G28370		unknown protein; BEST Arabidopsis thaliana protein match is: unknown protein (TAIR:AT1G51430.1); Has 6174 Blast hits to 4953 proteins in 685 species: Archae - 195; Bacteria - 792; Metazoa - 2688; Fungi - 653; Plants - 470; Viruses - 15; Other Eukary /.../ 1361 (source: NCBI BLink). [Source:TAIR;Acc:AT3G28370]
AT3G28455	AT3G28455	CLE25	CLAVATA3/ESR (CLE)-related protein 25 [Source:UniProtKB/Swiss-Prot;Acc:Q8LFL4]
AT3G29034	AT3G29034		unknown protein; Has 7 Blast hits to 7 proteins in 3 species: Archae - 0; Bacteria - 0; Metazoa - 0; Fungi - 0; Plants - 7; Viruses - 0; Other Eukaryotes - 0 (source: NCBI BLink). [Source:TAIR;Acc:AT3G29034]
AT3G29075	AT3G29075		glycine-rich protein [Source:TAIR;Acc:AT3G29075]
AT3G29740	AT3G29740		Putative BTB/POZ domain-containing protein At3g29740 [Source:UniProtKB/Swiss-Prot;Acc:Q9LRQ1]
AT3G30235	AT3G30235		General transcription factor 2-related zinc finger protein [Source:TAIR;Acc:AT3G30235]
AT3G30770	AT3G30770		Eukaryotic aspartyl protease family protein [Source:TAIR;Acc:AT3G30770]
AT3G31402	AT3G31402		General transcription factor 2-related zinc finger protein [Source:TAIR;Acc:AT3G31402]
AT3G31430	AT3G31430		unknown protein; FUNCTIONS IN: molecular_function unknown; INVOLVED IN: biological_process unknown; LOCATED IN: endomembrane system; BEST Arabidopsis thaliana protein match is: unknown protein (TAIR:AT5G18636.1); Has 295 Blast hits to 291 proteins i /.../pecies: Archae - 0; Bacteria - 0; Metazoa - 0; Fungi - 0; Plants - 295; Viruses - 0; Other Eukaryotes - 0 (source: NCBI BLink). [Source:TAIR;Acc…
AT3G42725	AT3G42725		Putative membrane lipoprotein [Source:TAIR;Acc:AT3G42725]
AT3G43110	AT3G43110		unknown protein; FUNCTIONS IN: molecular_function unknown; INVOLVED IN: biological_process unknown; LOCATED IN: endomembrane system; EXPRESSED IN: petal, flower; EXPRESSED DURING: 4 anthesis, petal differentiation and expansion stage; BEST Arabidops /.../liana protein match is: unknown protein (TAIR:AT5G20790.1); Has 30 Blast hits to 30 proteins in 10 species: Archae - 0; Bacteria - 0; Metazoa - …
AT3G43490	AT3G43490		Zinc knuckle (CCHC-type) family protein [Source:TAIR;Acc:AT3G43490]
AT3G43890	AT3G43890		Cysteine/Histidine-rich C1 domain family protein [Source:TAIR;Acc:AT3G43890]
AT3G44326	AT3G44326		F-box protein At3g44326 [Source:UniProtKB/Swiss-Prot;Acc:Q2V3R1]
AT3G44400	AT3G44400		Disease resistance protein (TIR-NBS-LRR class) family [Source:TAIR;Acc:AT3G44400]
AT3G45060	AT3G45060	NRT2.6	High affinity nitrate transporter 2.6 [Source:UniProtKB/Swiss-Prot;Acc:Q9LXH0]
AT3G45530	AT3G45530		Cysteine/Histidine-rich C1 domain family protein [Source:TAIR;Acc:AT3G45530]
AT3G45577	AT3G45577		tRNA-intron endonucleases [Source:TAIR;Acc:AT3G45577]
AT3G46580	AT3G46580	MBD5	Methyl-CpG-binding domain-containing protein 5 [Source:UniProtKB/Swiss-Prot;Acc:Q9SNC0]
AT3G46770	AT3G46770	REM22	B3 domain-containing protein REM22 [Source:UniProtKB/Swiss-Prot;Acc:Q9STF1]
AT3G46990	AT3G46990		Protein of unknown function (DUF740) [Source:TAIR;Acc:AT3G46990]
AT3G47030	AT3G47030		F-box protein At3g47030 [Source:UniProtKB/Swiss-Prot;Acc:Q9SD70]
AT3G47510	AT3G47510		unknown protein; FUNCTIONS IN: molecular_function unknown; INVOLVED IN: biological_process unknown; LOCATED IN: endomembrane system; EXPRESSED IN: 19 plant structures; EXPRESSED DURING: 11 growth stages; Has 15 Blast hits to 15 proteins in 7 species /.../ae - 0; Bacteria - 0; Metazoa - 0; Fungi - 0; Plants - 15; Viruses - 0; Other Eukaryotes - 0 (source: NCBI BLink). [Source:TAIR;Acc:AT3G47510]
AT3G48180	AT3G48180		unknown protein; BEST Arabidopsis thaliana protein match is: unknown protein (TAIR:AT1G19020.1); Has 84 Blast hits to 84 proteins in 15 species: Archae - 0; Bacteria - 0; Metazoa - 0; Fungi - 0; Plants - 84; Viruses - 0; Other Eukaryotes - 0 (source /.../ BLink). [Source:TAIR;Acc:AT3G48180]
AT3G48510	AT3G48510		unknown protein; BEST Arabidopsis thaliana protein match is: unknown protein (TAIR:AT5G63350.1); Has 98 Blast hits to 98 proteins in 11 species: Archae - 0; Bacteria - 0; Metazoa - 0; Fungi - 0; Plants - 98; Viruses - 0; Other Eukaryotes - 0 (source /.../ BLink). [Source:TAIR;Acc:AT3G48510]
AT3G49520	AT3G49520		Putative F-box protein At3g49520 [Source:UniProtKB/Swiss-Prot;Acc:Q9SCK7]
AT3G50808	AT3G50808		Uncharacterized protein At3g50808 [Source:UniProtKB/Swiss-Prot;Acc:P0CB19]
AT3G50850	AT3G50850		Putative methyltransferase family protein [Source:TAIR;Acc:AT3G50850]
AT3G51400	AT3G51400		Arabidopsis protein of unknown function (DUF241) [Source:TAIR;Acc:AT3G51400]
AT3G51410	AT3G51410		Arabidopsis protein of unknown function (DUF241) [Source:TAIR;Acc:AT3G51410]
AT3G51570	AT3G51570		Disease resistance protein (TIR-NBS-LRR class) family [Source:TAIR;Acc:AT3G51570]
AT3G51690	AT3G51690		PIF1 helicase [Source:TAIR;Acc:AT3G51690]
AT3G51700	AT3G51700		PIF1 helicase [Source:TAIR;Acc:AT3G51700]
AT3G51810	AT3G51810	EM1	Em-like protein GEA1 [Source:UniProtKB/Swiss-Prot;Acc:Q07187]
AT3G52110	AT3G52110		unknown protein; Has 191 Blast hits to 174 proteins in 54 species: Archae - 0; Bacteria - 7; Metazoa - 45; Fungi - 7; Plants - 40; Viruses - 0; Other Eukaryotes - 92 (source: NCBI BLink). [Source:TAIR;Acc:AT3G52110]
AT3G54080	AT3G54080		Concanavalin A-like lectin family protein [Source:TAIR;Acc:AT3G54080]
AT3G54160	AT3G54160		RNI-like superfamily protein [Source:TAIR;Acc:AT3G54160]
AT3G54910	AT3G54910		RNI-like superfamily protein [Source:TAIR;Acc:AT3G54910]
AT3G56880	AT3G56880		VQ motif-containing protein [Source:TAIR;Acc:AT3G56880]
AT3G57100	AT3G57100		UPF0496 protein At3g57100 [Source:UniProtKB/Swiss-Prot;Acc:Q9M1J0]
AT3G57640	AT3G57640		Protein kinase superfamily protein [Source:TAIR;Acc:AT3G57640]
AT3G58000	AT3G58000	VQ25	VQ motif-containing protein 25 [Source:UniProtKB/Swiss-Prot;Acc:Q9M2P8]
AT3G58940	AT3G58940		F-box/LRR-repeat protein At3g58940 [Source:UniProtKB/Swiss-Prot;Acc:Q9LXQ8]
AT3G59240	AT3G59240		Putative F-box/FBD/LRR-repeat protein At3g59240 [Source:UniProtKB/Swiss-Prot;Acc:Q9LX47]
AT3G60060	AT3G60060		NAD(P)-binding Rossmann-fold superfamily protein [Source:TAIR;Acc:AT3G60060]
AT3G60090	AT3G60090		VQ motif-containing protein [Source:TAIR;Acc:AT3G60090]
AT3G60200	AT3G60200		unknown protein; BEST Arabidopsis thaliana protein match is: unknown protein (TAIR:AT2G44600.1); Has 60 Blast hits to 60 proteins in 12 species: Archae - 0; Bacteria - 0; Metazoa - 8; Fungi - 0; Plants - 51; Viruses - 0; Other Eukaryotes - 1 (source /.../ BLink). [Source:TAIR;Acc:AT3G60200]
AT3G61100	AT3G61100		Putative endonuclease or glycosyl hydrolase [Source:TAIR;Acc:AT3G61100]
AT3G61920	AT3G61920		unknown protein; FUNCTIONS IN: molecular_function unknown; INVOLVED IN: N-terminal protein myristoylation; LOCATED IN: cellular_component unknown; EXPRESSED IN: shoot, hypocotyl, root, egg cell; BEST Arabidopsis thaliana protein match is: unknown pr /.../(TAIR:AT1G64700.1); Has 77 Blast hits to 77 proteins in 8 species: Archae - 0; Bacteria - 0; Metazoa - 0; Fungi - 0; Plants - 77; Viruses - 0; O…
AT3G62230	AT3G62230		F-box protein At3g62230 [Source:UniProtKB/Swiss-Prot;Acc:Q9M1Q1]
AT3G62320	AT3G62320		Polynucleotidyl transferase, ribonuclease H-like superfamily protein [Source:TAIR;Acc:AT3G62320]
AT3G62430	AT3G62430		F-box protein At3g62430 [Source:UniProtKB/Swiss-Prot;Acc:Q9LZP7]
AT3G62730	AT3G62730		unknown protein; FUNCTIONS IN: molecular_function unknown; INVOLVED IN: biological_process unknown; LOCATED IN: endomembrane system; EXPRESSED IN: 13 plant structures; EXPRESSED DURING: LP.04 four leaves visible, 4 anthesis, LP.02 two leaves visible /.../l differentiation and expansion stage; BEST Arabidopsis thaliana protein match is: unknown protein (TAIR:AT1G47980.1); Has 172 Blast hits to 172…
AT3G62780	AT3G62780		Calcium-dependent lipid-binding (CaLB domain) family protein [Source:TAIR;Acc:AT3G62780]
AT4G01140	AT4G01140		Protein of unknown function (DUF1191) [Source:TAIR;Acc:AT4G01140]
AT4G01350	AT4G01350		Cysteine/Histidine-rich C1 domain family protein [Source:TAIR;Acc:AT4G01350]
AT4G01900	AT4G01900	GLB1	Nitrogen regulatory protein P-II homolog [Source:UniProtKB/Swiss-Prot;Acc:Q9ZST4]
AT4G01930	AT4G01930		Cysteine/Histidine-rich C1 domain family protein [Source:TAIR;Acc:AT4G01930]
AT4G02000	AT4G02000		Uncharacterized protein At4g02000 [Source:UniProtKB/Swiss-Prot;Acc:O04244]
AT4G02190	AT4G02190		Cysteine/Histidine-rich C1 domain family protein [Source:TAIR;Acc:AT4G02190]
AT4G02250	AT4G02250		Plant invertase/pectin methylesterase inhibitor superfamily protein [Source:TAIR;Acc:AT4G02250]
AT4G02310	AT4G02310		Putative F-box/kelch-repeat protein At4g02310 [Source:UniProtKB/Swiss-Prot;Acc:O81414]
AT4G02425	AT4G02425		unknown protein; FUNCTIONS IN: molecular_function unknown; INVOLVED IN: biological_process unknown; LOCATED IN: chloroplast; Has 29 Blast hits to 28 proteins in 15 species: Archae - 0; Bacteria - 0; Metazoa - 6; Fungi - 0; Plants - 23; Viruses - 0; /.../Eukaryotes - 0 (source: NCBI BLink). [Source:TAIR;Acc:AT4G02425]
AT4G02950	AT4G02950		Ubiquitin family protein [Source:TAIR;Acc:AT4G02950]
AT4G03360	AT4G03360		Ubiquitin family protein [Source:TAIR;Acc:AT4G03360]
AT4G03620	AT4G03620		myosin heavy chain-related [Source:TAIR;Acc:AT4G03620]
AT4G04404	AT4G04404		C2H2 and C2HC zinc fingers superfamily protein [Source:TAIR;Acc:AT4G04404]
AT4G05240	AT4G05240		Ubiquitin-like superfamily protein [Source:TAIR;Acc:AT4G05240]
AT4G05250	AT4G05250		Ubiquitin-like superfamily protein [Source:TAIR;Acc:AT4G05250]
AT4G05260	AT4G05260		Ubiquitin-like superfamily protein [Source:TAIR;Acc:AT4G05260]
AT4G05360	AT4G05360		Zinc knuckle (CCHC-type) family protein [Source:TAIR;Acc:AT4G05360]
AT4G08267	AT4G08267		hAT transposon superfamily protein [Source:TAIR;Acc:AT4G08267]
AT4G08450	AT4G08450		Disease resistance protein (TIR-NBS-LRR class) family [Source:TAIR;Acc:AT4G08450]
AT4G09420	AT4G09420		Disease resistance protein (TIR-NBS class) [Source:TAIR;Acc:AT4G09420]
AT4G09430	AT4G09430		Disease resistance protein (TIR-NBS-LRR class) family [Source:TAIR;Acc:AT4G09430]
AT4G09680	AT4G09680	CTC1	conserved telomere maintenance component 1 [Source:TAIR;Acc:AT4G09680]
AT4G10370	AT4G10370		Cysteine/Histidine-rich C1 domain family protein [Source:TAIR;Acc:AT4G10370]
AT4G10410	AT4G10410		Leucine-rich repeat (LRR) family protein [Source:TAIR;Acc:AT4G10410]
AT4G10420	AT4G10420		FBD / Leucine Rich Repeat domains containing protein [Source:TAIR;Acc:AT4G10420]
AT4G10613	AT4G10613		RNA-directed DNA polymerase (reverse transcriptase)-related family protein [Source:TAIR;Acc:AT4G10613]
AT4G11170	AT4G11170		Putative disease resistance protein At4g11170 [Source:UniProtKB/Swiss-Prot;Acc:O82500]
AT4G11745	AT4G11745		Galactose oxidase/kelch repeat superfamily protein [Source:TAIR;Acc:AT4G11745]
AT4G11930	AT4G11930		unknown protein; BEST Arabidopsis thaliana protein match is: unknown protein (TAIR:AT4G11940.1); Has 102 Blast hits to 102 proteins in 12 species: Archae - 0; Bacteria - 0; Metazoa - 1; Fungi - 2; Plants - 99; Viruses - 0; Other Eukaryotes - 0 (sour /.../BI BLink). [Source:TAIR;Acc:AT4G11930]
AT4G11950	AT4G11950		Protein of unknown function (DUF1191) [Source:TAIR;Acc:AT4G11950]
AT4G12810	AT4G12810		Putative F-box/kelch-repeat protein At4g12810 [Source:UniProtKB/Swiss-Prot;Acc:Q9SU05]
AT4G12820	AT4G12820		Putative F-box/kelch-repeat protein At4g12820 [Source:UniProtKB/Swiss-Prot;Acc:Q9SU04]
AT4G13130	AT4G13130		Cysteine/Histidine-rich C1 domain family protein [Source:TAIR;Acc:AT4G13130]
AT4G13230	AT4G13230		Uncharacterized protein At4g13230 [Source:UniProtKB/Swiss-Prot;Acc:Q8LFD5]
AT4G13320	AT4G13320		unknown protein; Has 68 Blast hits to 67 proteins in 12 species: Archae - 0; Bacteria - 0; Metazoa - 0; Fungi - 0; Plants - 68; Viruses - 0; Other Eukaryotes - 0 (source: NCBI BLink). [Source:TAIR;Acc:AT4G13320]
AT4G13450	AT4G13450		Adenine nucleotide alpha hydrolases-like superfamily protein [Source:TAIR;Acc:AT4G13450]
AT4G13560	AT4G13560	UNE15	Late embryogenesis abundant protein (LEA) family protein [Source:TAIR;Acc:AT4G13560]
AT4G14260	AT4G14260		Protein of unknown function (DUF295) [Source:TAIR;Acc:AT4G14260]
AT4G14370	AT4G14370		Disease resistance protein (TIR-NBS-LRR class) family [Source:TAIR;Acc:AT4G14370]
AT4G14490	AT4G14490		FHA domain-containing protein At4g14490 [Source:UniProtKB/Swiss-Prot;Acc:O23305]
AT4G14590	AT4G14590	emb2739	embryo defective 2739 [Source:TAIR;Acc:AT4G14590]
AT4G14980	AT4G14980		Cysteine/Histidine-rich C1 domain family protein [Source:TAIR;Acc:AT4G14980]
AT4G16080	AT4G16080		Protein of unknown function (DUF295) [Source:TAIR;Acc:AT4G16080]
AT4G16807	AT4G16807		unknown protein; FUNCTIONS IN: molecular_function unknown; INVOLVED IN: biological_process unknown; LOCATED IN: cellular_component unknown; BEST Arabidopsis thaliana protein match is: unknown protein (TAIR:AT3G33528.1); Has 30201 Blast hits to 17322 /.../ins in 780 species: Archae - 12; Bacteria - 1396; Metazoa - 17338; Fungi - 3422; Plants - 5037; Viruses - 0; Other Eukaryotes - 2996 (source: NC…
AT4G16860	AT4G16860	RPP4	Disease resistance protein (TIR-NBS-LRR class) family [Source:TAIR;Acc:AT4G16860]
AT4G16900	AT4G16900		Disease resistance protein (TIR-NBS-LRR class) family [Source:TAIR;Acc:AT4G16900]
AT4G16920	AT4G16920		Disease resistance protein (TIR-NBS-LRR class) family [Source:TAIR;Acc:AT4G16920]
AT4G16940	AT4G16940		Disease resistance protein (TIR-NBS-LRR class) family [Source:TAIR;Acc:AT4G16940]
AT4G16950	AT4G16950	RPP5	Disease resistance protein (TIR-NBS-LRR class) family [Source:TAIR;Acc:AT4G16950]
AT4G16960	AT4G16960		Disease resistance protein (TIR-NBS-LRR class) family [Source:TAIR;Acc:AT4G16960]
AT4G17215	AT4G17215		Pollen Ole e 1 allergen and extensin family protein [Source:TAIR;Acc:AT4G17215]
AT4G17780	AT4G17780		Putative F-box protein At4g17780 [Source:UniProtKB/Swiss-Prot;Acc:Q3E9Z8]
AT4G18650	AT4G18650		transcription factor-related [Source:TAIR;Acc:AT4G18650]
AT4G18660	AT4G18660		unknown protein; BEST Arabidopsis thaliana protein match is: unknown protein (TAIR:AT4G18690.1); Has 115 Blast hits to 115 proteins in 20 species: Archae - 0; Bacteria - 0; Metazoa - 0; Fungi - 0; Plants - 115; Viruses - 0; Other Eukaryotes - 0 (sou /.../CBI BLink). [Source:TAIR;Acc:AT4G18660]
AT4G18680	AT4G18680		unknown protein; BEST Arabidopsis thaliana protein match is: unknown protein (TAIR:AT4G18690.1); Has 361 Blast hits to 361 proteins in 33 species: Archae - 0; Bacteria - 0; Metazoa - 8; Fungi - 0; Plants - 353; Viruses - 0; Other Eukaryotes - 0 (sou /.../CBI BLink). [Source:TAIR;Acc:AT4G18680]
AT4G19500	AT4G19500		nucleoside-triphosphatases;transmembrane receptors;nucleotide binding;ATP binding [Source:TAIR;Acc:AT4G19500]
AT4G19510	AT4G19510		Disease resistance protein (TIR-NBS-LRR class) [Source:TAIR;Acc:AT4G19510]
AT4G19530	AT4G19530		disease resistance protein (TIR-NBS-LRR class) family [Source:TAIR;Acc:AT4G19530]
AT4G19550	AT4G19550		zinc ion binding;transcription regulators [Source:TAIR;Acc:AT4G19550]
AT4G20480	AT4G20480		Putative endonuclease or glycosyl hydrolase [Source:TAIR;Acc:AT4G20480]
AT4G20720	AT4G20720		dentin sialophosphoprotein-related [Source:TAIR;Acc:AT4G20720]
AT4G20880	AT4G20880		ethylene-responsive nuclear protein / ethylene-regulated nuclear protein (ERT2) [Source:TAIR;Acc:AT4G20880]
AT4G21020	AT4G21020		Late embryogenesis abundant protein (LEA) family protein [Source:TAIR;Acc:AT4G21020]
AT4G21250	AT4G21250		Sulfite exporter TauE/SafE family protein [Source:TAIR;Acc:AT4G21250]
AT4G21895	AT4G21895		DNA binding [Source:TAIR;Acc:AT4G21895]
AT4G22165	AT4G22165		Probable F-box protein At4g22165 [Source:UniProtKB/Swiss-Prot;Acc:P0CG94]
AT4G22390	AT4G22390		F-box protein At4g22390 [Source:UniProtKB/Swiss-Prot;Acc:Q9SUY0]
AT4G22900	AT4G22900		Protein of unknown function (DUF1191) [Source:TAIR;Acc:AT4G22900]
AT4G23610	AT4G23610		Late embryogenesis abundant (LEA) hydroxyproline-rich glycoprotein family [Source:TAIR;Acc:AT4G23610]
AT4G23720	AT4G23720		Protein of unknown function (DUF1191) [Source:TAIR;Acc:AT4G23720]
AT4G24110	AT4G24110		unknown protein; Has 76 Blast hits to 76 proteins in 13 species: Archae - 0; Bacteria - 0; Metazoa - 1; Fungi - 0; Plants - 75; Viruses - 0; Other Eukaryotes - 0 (source: NCBI BLink). [Source:TAIR;Acc:AT4G24110]
AT4G24900	AT4G24900	TTL	TITAN-like protein [Source:UniProtKB/Swiss-Prot;Acc:F4JRR5]
AT4G26490	AT4G26490		Late embryogenesis abundant (LEA) hydroxyproline-rich glycoprotein family [Source:TAIR;Acc:AT4G26490]
AT4G26730	AT4G26730		S-adenosyl-L-methionine-dependent methyltransferases superfamily protein [Source:TAIR;Acc:AT4G26730]
AT4G26880	AT4G26880		Stigma-specific STIG1-like protein 1 [Source:UniProtKB/Swiss-Prot;Acc:Q9SZ28]
AT4G26990	AT4G26990		unknown protein; BEST Arabidopsis thaliana protein match is: unknown protein (TAIR:AT5G54920.1); Has 30201 Blast hits to 17322 proteins in 780 species: Archae - 12; Bacteria - 1396; Metazoa - 17338; Fungi - 3422; Plants - 5037; Viruses - 0; Other Eu /.../es - 2996 (source: NCBI BLink). [Source:TAIR;Acc:AT4G26990]
AT4G28230	AT4G28230		unknown protein; Has 444 Blast hits to 358 proteins in 107 species: Archae - 0; Bacteria - 20; Metazoa - 179; Fungi - 26; Plants - 38; Viruses - 2; Other Eukaryotes - 179 (source: NCBI BLink). [Source:TAIR;Acc:AT4G28230]
AT4G29570	AT4G29570	CDA8	Cytidine deaminase 8 [Source:UniProtKB/Swiss-Prot;Acc:Q9XEX4]
AT4G29580	AT4G29580	CDA9	Probable inactive cytidine deaminase 9 [Source:UniProtKB/Swiss-Prot;Acc:Q9S789]
AT4G29600	AT4G29600	CDA7	Cytidine deaminase 7 [Source:UniProtKB/Swiss-Prot;Acc:Q9SU87]
AT4G29620	AT4G29620	CDA2	Cytidine deaminase 2 [Source:UniProtKB/Swiss-Prot;Acc:O65571]
AT4G29630	AT4G29630	CDA3	Cytidine deaminase 3 [Source:UniProtKB/Swiss-Prot;Acc:Q9S847]
AT4G29640	AT4G29640	CDA5	Cytidine deaminase 5 [Source:UniProtKB/Swiss-Prot;Acc:Q9S7L8]
AT4G29650	AT4G29650	CDA4	Probable inactive cytidine deaminase 4 [Source:UniProtKB/Swiss-Prot;Acc:Q9S7S2]
AT4G30230	AT4G30230		unknown protein; Has 42 Blast hits to 42 proteins in 5 species: Archae - 0; Bacteria - 0; Metazoa - 0; Fungi - 0; Plants - 42; Viruses - 0; Other Eukaryotes - 0 (source: NCBI BLink). [Source:TAIR;Acc:AT4G30230]
AT4G30760	AT4G30760		Putative endonuclease or glycosyl hydrolase [Source:TAIR;Acc:AT4G30760]
AT4G30880	AT4G30880		Bifunctional inhibitor/lipid-transfer protein/seed storage 2S albumin superfamily protein [Source:TAIR;Acc:AT4G30880]
AT4G31830	AT4G31830		unknown protein; Has 42 Blast hits to 42 proteins in 10 species: Archae - 0; Bacteria - 0; Metazoa - 0; Fungi - 0; Plants - 42; Viruses - 0; Other Eukaryotes - 0 (source: NCBI BLink). [Source:TAIR;Acc:AT4G31830]
AT4G33290	AT4G33290		F-box/kelch-repeat protein At4g33290 [Source:UniProtKB/Swiss-Prot;Acc:Q9SZA6]
AT4G33590	AT4G33590		unknown protein; BEST Arabidopsis thaliana protein match is: unknown protein (TAIR:AT4G33600.1); Has 126 Blast hits to 126 proteins in 35 species: Archae - 0; Bacteria - 12; Metazoa - 0; Fungi - 21; Plants - 62; Viruses - 0; Other Eukaryotes - 31 (s /.../ NCBI BLink). [Source:TAIR;Acc:AT4G33590]
AT4G33925	AT4G33925		unknown protein; Has 30201 Blast hits to 17322 proteins in 780 species: Archae - 12; Bacteria - 1396; Metazoa - 17338; Fungi - 3422; Plants - 5037; Viruses - 0; Other Eukaryotes - 2996 (source: NCBI BLink). [Source:TAIR;Acc:AT4G33925]
AT4G33930	AT4G33930		Cupredoxin superfamily protein [Source:TAIR;Acc:AT4G33930]
AT4G33980	AT4G33980		BEST Arabidopsis thaliana protein match is: cold regulated gene 27 (TAIR:AT5G42900.2); Has 30201 Blast hits to 17322 proteins in 780 species: Archae - 12; Bacteria - 1396; Metazoa - 17338; Fungi - 3422; Plants - 5037; Viruses - 0; Other Eukaryotes - /.../(source: NCBI BLink). [Source:TAIR;Acc:AT4G33980]
AT4G34300	AT4G34300		Cupredoxin superfamily protein [Source:TAIR;Acc:AT4G34300]
AT4G35165	AT4G35165		Protein of unknown function (DUF1278) [Source:TAIR;Acc:AT4G35165]
AT4G35200	AT4G35200		Arabidopsis protein of unknown function (DUF241) [Source:TAIR;Acc:AT4G35200]
AT4G35210	AT4G35210		Arabidopsis protein of unknown function (DUF241) [Source:TAIR;Acc:AT4G35210]
AT4G35660	AT4G35660		Arabidopsis protein of unknown function (DUF241) [Source:TAIR;Acc:AT4G35660]
AT4G35680	AT4G35680		Arabidopsis protein of unknown function (DUF241) [Source:TAIR;Acc:AT4G35680]
AT4G35690	AT4G35690		Arabidopsis protein of unknown function (DUF241) [Source:TAIR;Acc:AT4G35690]
AT4G35710	AT4G35710		Arabidopsis protein of unknown function (DUF241) [Source:TAIR;Acc:AT4G35710]
AT4G35720	AT4G35720		Arabidopsis protein of unknown function (DUF241) [Source:TAIR;Acc:AT4G35720]
AT4G39340	AT4G39340	EC1.4	Egg cell-secreted protein 1.4 [Source:UniProtKB/Swiss-Prot;Acc:Q9T039]
AT4G39753	AT4G39753		F-box/kelch-repeat protein At4g39753 [Source:UniProtKB/Swiss-Prot;Acc:Q1PE09]
AT5G01075	AT5G01075		Glycosyl hydrolase family 35 protein [Source:TAIR;Acc:AT5G01075]
AT5G01170	AT5G01170		Protein of unknown function (DUF740) [Source:TAIR;Acc:AT5G01170]
AT5G01480	AT5G01480		Cysteine/Histidine-rich C1 domain family protein [Source:TAIR;Acc:AT5G01480]
AT5G01790	AT5G01790		unknown protein; FUNCTIONS IN: molecular_function unknown; INVOLVED IN: biological_process unknown; LOCATED IN: chloroplast; EXPRESSED IN: 19 plant structures; EXPRESSED DURING: 13 growth stages; Has 121 Blast hits to 121 proteins in 12 species: Arc /.../0; Bacteria - 0; Metazoa - 0; Fungi - 0; Plants - 121; Viruses - 0; Other Eukaryotes - 0 (source: NCBI BLink). [Source:TAIR;Acc:AT5G01790]
AT5G02220	AT5G02220		unknown protein; Has 30201 Blast hits to 17322 proteins in 780 species: Archae - 12; Bacteria - 1396; Metazoa - 17338; Fungi - 3422; Plants - 5037; Viruses - 0; Other Eukaryotes - 2996 (source: NCBI BLink). [Source:TAIR;Acc:AT5G02220]
AT5G02330	AT5G02330		Cysteine/Histidine-rich C1 domain family protein [Source:TAIR;Acc:AT5G02330]
AT5G02440	AT5G02440		unknown protein; Has 71 Blast hits to 71 proteins in 12 species: Archae - 0; Bacteria - 0; Metazoa - 0; Fungi - 0; Plants - 71; Viruses - 0; Other Eukaryotes - 0 (source: NCBI BLink). [Source:TAIR;Acc:AT5G02440]
AT5G02660	AT5G02660		Protein with domains of unknown function (DUF627 and DUF629) [Source:TAIR;Acc:AT5G02660]
AT5G02850	AT5G02850	MED4	Mediator of RNA polymerase II transcription subunit 4 [Source:UniProtKB/Swiss-Prot;Acc:Q9LZ00]
AT5G03590	AT5G03590		GDSL-like Lipase/Acylhydrolase superfamily protein [Source:TAIR;Acc:AT5G03590]
AT5G03700	AT5G03700		PAN domain-containing protein At5g03700 [Source:UniProtKB/Swiss-Prot;Acc:Q9LZR8]
AT5G03770	AT5G03770	KDTA	Probable 3-deoxy-D-manno-octulosonic acid transferase, mitochondrial [Source:UniProtKB/Swiss-Prot;Acc:Q8VZA5]
AT5G03890	AT5G03890		unknown protein; INVOLVED IN: N-terminal protein myristoylation; LOCATED IN: cellular_component unknown; BEST Arabidopsis thaliana protein match is: unknown protein (TAIR:AT3G10120.1); Has 1807 Blast hits to 1807 proteins in 277 species: Archae - 0; /.../ria - 0; Metazoa - 736; Fungi - 347; Plants - 385; Viruses - 0; Other Eukaryotes - 339 (source: NCBI BLink). [Source:TAIR;Acc:AT5G03890]
AT5G03970	AT5G03970		F-box protein At5g03970 [Source:UniProtKB/Swiss-Prot;Acc:Q94A64]
AT5G04190	AT5G04190	PKS4	Protein PHYTOCHROME KINASE SUBSTRATE 4 [Source:UniProtKB/Swiss-Prot;Acc:Q9FYE2]
AT5G05330	AT5G05330		HMG-box (high mobility group) DNA-binding family protein [Source:TAIR;Acc:AT5G05330]
AT5G06200	AT5G06200	CASP4	Casparian strip membrane protein 4 [Source:UniProtKB/Swiss-Prot;Acc:Q9FFZ7]
AT5G06760	AT5G06760	LEA4-5	Late Embryogenesis Abundant 4-5 [Source:TAIR;Acc:AT5G06760]
AT5G07230	AT5G07230	A9	Tapetum-specific protein A9 [Source:UniProtKB/Swiss-Prot;Acc:Q00762]
AT5G07510	AT5G07510	GRP14	glycine-rich protein 14 [Source:TAIR;Acc:AT5G07510]
AT5G07520	AT5G07520	GRP18	glycine-rich protein 18 [Source:TAIR;Acc:AT5G07520]
AT5G07530	AT5G07530	GRP17	Oleosin GRP-17 [Source:UniProtKB/Swiss-Prot;Acc:Q9LY09]
AT5G07540	AT5G07540	GRP16	glycine-rich protein 16 [Source:TAIR;Acc:AT5G07540]
AT5G07550	AT5G07550	GRP19	glycine-rich protein 19 [Source:TAIR;Acc:AT5G07550]
AT5G07560	AT5G07560	GRP20	glycine-rich protein 20 [Source:TAIR;Acc:AT5G07560]
AT5G07570	AT5G07570		glycine/proline-rich protein [Source:TAIR;Acc:AT5G07570]
AT5G07571	AT5G07571		Oleosin family protein [Source:TAIR;Acc:AT5G07571]
AT5G08240	AT5G08240		unknown protein; BEST Arabidopsis thaliana protein match is: unknown protein (TAIR:AT5G23160.1); Has 69 Blast hits to 69 proteins in 10 species: Archae - 0; Bacteria - 1; Metazoa - 0; Fungi - 0; Plants - 68; Viruses - 0; Other Eukaryotes - 0 (source /.../ BLink). [Source:TAIR;Acc:AT5G08240]
AT5G09805	AT5G09805	IDL3	Protein IDA-LIKE 3 [Source:UniProtKB/Swiss-Prot;Acc:Q6DUW7]
AT5G10210	AT5G10210		CONTAINS InterPro DOMAIN/s: C2 calcium-dependent membrane targeting (InterPro:IPR000008); BEST Arabidopsis thaliana protein match is: unknown protein (TAIR:AT5G65030.1); Has 1807 Blast hits to 1807 proteins in 277 species: Archae - 0; Bacteria - 0; /.../a - 736; Fungi - 347; Plants - 385; Viruses - 0; Other Eukaryotes - 339 (source: NCBI BLink). [Source:TAIR;Acc:AT5G10210]
AT5G10680	AT5G10680		calmodulin-binding protein-related [Source:TAIR;Acc:AT5G10680]
AT5G11070	AT5G11070		unknown protein; Has 1807 Blast hits to 1807 proteins in 277 species: Archae - 0; Bacteria - 0; Metazoa - 736; Fungi - 347; Plants - 385; Viruses - 0; Other Eukaryotes - 339 (source: NCBI BLink). [Source:TAIR;Acc:AT5G11070]
AT5G11550	AT5G11550		ARM repeat superfamily protein [Source:TAIR;Acc:AT5G11550]
AT5G11620	AT5G11620		SWIM zinc finger family protein / mitogen-activated protein kinase kinase kinase (MAPKKK)-related [Source:TAIR;Acc:AT5G11620]
AT5G12340	AT5G12340		unknown protein; BEST Arabidopsis thaliana protein match is: unknown protein (TAIR:AT1G28190.1); Has 30201 Blast hits to 17322 proteins in 780 species: Archae - 12; Bacteria - 1396; Metazoa - 17338; Fungi - 3422; Plants - 5037; Viruses - 0; Other Eu /.../es - 2996 (source: NCBI BLink). [Source:TAIR;Acc:AT5G12340]
AT5G13090	AT5G13090		unknown protein; BEST Arabidopsis thaliana protein match is: unknown protein (TAIR:AT1G24270.1); Has 30201 Blast hits to 17322 proteins in 780 species: Archae - 12; Bacteria - 1396; Metazoa - 17338; Fungi - 3422; Plants - 5037; Viruses - 0; Other Eu /.../es - 2996 (source: NCBI BLink). [Source:TAIR;Acc:AT5G13090]
AT5G13890	AT5G13890		Family of unknown function (DUF716) [Source:TAIR;Acc:AT5G13890]
AT5G14570	AT5G14570	NRT2.7	High affinity nitrate transporter 2.7 [Source:UniProtKB/Swiss-Prot;Acc:Q9LYK2]
AT5G15620	AT5G15620		Putative F-box/LRR-repeat protein At5g15620 [Source:UniProtKB/Swiss-Prot;Acc:Q9LF20]
AT5G16486	AT5G16486		RNA-directed DNA polymerase (reverse transcriptase)-related family protein [Source:TAIR;Acc:AT5G16486]
AT5G16920	AT5G16920		Fasciclin-like arabinogalactan family protein [Source:TAIR;Acc:AT5G16920]
AT5G17080	AT5G17080		Cysteine proteinases superfamily protein [Source:TAIR;Acc:AT5G17080]
AT5G17970	AT5G17970		Disease resistance protein (TIR-NBS-LRR class) family [Source:TAIR;Acc:AT5G17970]
AT5G18370	AT5G18370		Disease resistance protein (TIR-NBS-LRR class) family [Source:TAIR;Acc:AT5G18370]
AT5G18636	AT5G18636		unknown protein; BEST Arabidopsis thaliana protein match is: unknown protein (TAIR:AT5G25200.1); Has 35333 Blast hits to 34131 proteins in 2444 species: Archae - 798; Bacteria - 22429; Metazoa - 974; Fungi - 991; Plants - 531; Viruses - 0; Other Euk /.../s - 9610 (source: NCBI BLink). [Source:TAIR;Acc:AT5G18636]
AT5G18880	AT5G18880		RNA-directed DNA polymerase (reverse transcriptase)-related family protein [Source:TAIR;Acc:AT5G18880]
AT5G19970	AT5G19970		unknown protein; Has 1807 Blast hits to 1807 proteins in 277 species: Archae - 0; Bacteria - 0; Metazoa - 736; Fungi - 347; Plants - 385; Viruses - 0; Other Eukaryotes - 339 (source: NCBI BLink). [Source:TAIR;Acc:AT5G19970]
AT5G20635	AT5G20635	GG3	Guanine nucleotide-binding protein subunit gamma 3 [Source:UniProtKB/Swiss-Prot;Acc:Q6AWT8]
AT5G20790	AT5G20790		unknown protein; FUNCTIONS IN: molecular_function unknown; INVOLVED IN: biological_process unknown; LOCATED IN: endomembrane system; EXPRESSED IN: 11 plant structures; EXPRESSED DURING: LP.04 four leaves visible, 4 anthesis, petal differentiation an /.../nsion stage; BEST Arabidopsis thaliana protein match is: unknown protein (TAIR:AT3G43110.1); Has 30201 Blast hits to 17322 proteins in 780 speci…
AT5G21910	AT5G21910		unknown protein; Has 30201 Blast hits to 17322 proteins in 780 species: Archae - 12; Bacteria - 1396; Metazoa - 17338; Fungi - 3422; Plants - 5037; Viruses - 0; Other Eukaryotes - 2996 (source: NCBI BLink). [Source:TAIR;Acc:AT5G21910]
AT5G22355	AT5G22355		Cysteine/Histidine-rich C1 domain family protein [Source:TAIR;Acc:AT5G22355]
AT5G22600	AT5G22600		FBD / Leucine Rich Repeat domains containing protein [Source:TAIR;Acc:AT5G22600]
AT5G23160	AT5G23160		Uncharacterized protein At5g23160 [Source:UniProtKB/Swiss-Prot;Acc:Q9FMY4]
AT5G24460	AT5G24460		unknown protein; INVOLVED IN: biological_process unknown; LOCATED IN: cell wall; EXPRESSED IN: 24 plant structures; EXPRESSED DURING: 15 growth stages; Has 1807 Blast hits to 1807 proteins in 277 species: Archae - 0; Bacteria - 0; Metazoa - 736; Fun /.../47; Plants - 385; Viruses - 0; Other Eukaryotes - 339 (source: NCBI BLink). [Source:TAIR;Acc:AT5G24460]
AT5G24640	AT5G24640		unknown protein; BEST Arabidopsis thaliana protein match is: unknown protein (TAIR:AT2G41730.1); Has 1807 Blast hits to 1807 proteins in 277 species: Archae - 0; Bacteria - 0; Metazoa - 736; Fungi - 347; Plants - 385; Viruses - 0; Other Eukaryotes - /.../source: NCBI BLink). [Source:TAIR;Acc:AT5G24640]
AT5G25200	AT5G25200		unknown protein; BEST Arabidopsis thaliana protein match is: unknown protein (TAIR:AT5G18636.1); Has 1807 Blast hits to 1807 proteins in 277 species: Archae - 0; Bacteria - 0; Metazoa - 736; Fungi - 347; Plants - 385; Viruses - 0; Other Eukaryotes - /.../source: NCBI BLink). [Source:TAIR;Acc:AT5G25200]
AT5G26730	AT5G26730		Fasciclin-like arabinogalactan family protein [Source:TAIR;Acc:AT5G26730]
AT5G28420	AT5G28420		Pentatricopeptide repeat (PPR) superfamily protein [Source:TAIR;Acc:AT5G28420]
AT5G28442	AT5G28442		BEST Arabidopsis thaliana protein match is: Quinoprotein amine dehydrogenase, beta chain-like; RIC1-like guanyl-nucleotide exchange factor (TAIR:AT5G28350.1). [Source:TAIR;Acc:AT5G28442]
AT5G28550	AT5G28550		BEST Arabidopsis thaliana protein match is: homolog of separase (TAIR:AT4G22970.2); Has 25 Blast hits to 25 proteins in 6 species: Archae - 0; Bacteria - 0; Metazoa - 0; Fungi - 0; Plants - 25; Viruses - 0; Other Eukaryotes - 0 (source: NCBI BLink). [Source:TAIR;Acc:AT5G28550]
AT5G35090	AT5G35090		unknown protein; Has 1807 Blast hits to 1807 proteins in 277 species: Archae - 0; Bacteria - 0; Metazoa - 736; Fungi - 347; Plants - 385; Viruses - 0; Other Eukaryotes - 339 (source: NCBI BLink). [Source:TAIR;Acc:AT5G35090]
AT5G35475	AT5G35475		General transcription factor 2-related zinc finger protein [Source:TAIR;Acc:AT5G35475]
AT5G35995	AT5G35995		F-box/LRR-repeat protein At5g35995 [Source:UniProtKB/Swiss-Prot;Acc:Q56W59]
AT5G36722	AT5G36722		unknown protein; FUNCTIONS IN: molecular_function unknown; INVOLVED IN: biological_process unknown; LOCATED IN: cellular_component unknown; BEST Arabidopsis thaliana protein match is: unknown protein (TAIR:AT5G36810.1); Has 23 Blast hits to 23 prote /.../ 8 species: Archae - 0; Bacteria - 0; Metazoa - 0; Fungi - 0; Plants - 23; Viruses - 0; Other Eukaryotes - 0 (source: NCBI BLink). [Source:TAIR;…
AT5G36810	AT5G36810		unknown protein; BEST Arabidopsis thaliana protein match is: unknown protein (TAIR:AT5G36722.1); Has 1807 Blast hits to 1807 proteins in 277 species: Archae - 0; Bacteria - 0; Metazoa - 736; Fungi - 347; Plants - 385; Viruses - 0; Other Eukaryotes - /.../source: NCBI BLink). [Source:TAIR;Acc:AT5G36810]
AT5G36910	AT5G36910	THI2.2	Thionin-2.2 [Source:UniProtKB/Swiss-Prot;Acc:Q42597]
AT5G36960	AT5G36960		unknown protein; Has 1807 Blast hits to 1807 proteins in 277 species: Archae - 0; Bacteria - 0; Metazoa - 736; Fungi - 347; Plants - 385; Viruses - 0; Other Eukaryotes - 339 (source: NCBI BLink). [Source:TAIR;Acc:AT5G36960]
AT5G36980	AT5G36980		BEST Arabidopsis thaliana protein match is: U3 ribonucleoprotein (Utp) family protein (TAIR:AT4G02400.1); Has 1807 Blast hits to 1807 proteins in 277 species: Archae - 0; Bacteria - 0; Metazoa - 736; Fungi - 347; Plants - 385; Viruses - 0; Other Euk /.../s - 339 (source: NCBI BLink). [Source:TAIR;Acc:AT5G36980]
AT5G37010	AT5G37010		unknown protein; FUNCTIONS IN: molecular_function unknown; INVOLVED IN: N-terminal protein myristoylation; EXPRESSED IN: 22 plant structures; EXPRESSED DURING: 13 growth stages; BEST Arabidopsis thaliana protein match is: unknown protein (TAIR:AT1G6 /.../); Has 6746 Blast hits to 5259 proteins in 486 species: Archae - 7; Bacteria - 485; Metazoa - 3508; Fungi - 577; Plants - 378; Viruses - 50; Oth…
AT5G37900	AT5G37900		TRAF-like superfamily protein [Source:TAIR;Acc:AT5G37900]
AT5G38200	AT5G38200		Class I glutamine amidotransferase-like superfamily protein [Source:TAIR;Acc:AT5G38200]
AT5G40090	AT5G40090		Disease resistance protein (TIR-NBS class) [Source:TAIR;Acc:AT5G40090]
AT5G40420	AT5G40420	OLEO2	Oleosin 21.2 kDa [Source:UniProtKB/Swiss-Prot;Acc:Q39165]
AT5G40600	AT5G40600		unknown protein; FUNCTIONS IN: molecular_function unknown; LOCATED IN: endomembrane system; EXPRESSED IN: 22 plant structures; EXPRESSED DURING: 13 growth stages; BEST Arabidopsis thaliana protein match is: unknown protein (TAIR:AT3G27420.1); Has 18 /.../st hits to 1807 proteins in 277 species: Archae - 0; Bacteria - 0; Metazoa - 736; Fungi - 347; Plants - 385; Viruses - 0; Other Eukaryotes - 339…
AT5G40690	AT5G40690		CONTAINS InterPro DOMAIN/s: EF-Hand 1, calcium-binding site (InterPro:IPR018247); BEST Arabidopsis thaliana protein match is: unknown protein (TAIR:AT2G41730.1); Has 1807 Blast hits to 1807 proteins in 277 species: Archae - 0; Bacteria - 0; Metazoa /.../ Fungi - 347; Plants - 385; Viruses - 0; Other Eukaryotes - 339 (source: NCBI BLink). [Source:TAIR;Acc:AT5G40690]
AT5G41270	AT5G41270		CONTAINS InterPro DOMAIN/s: RNAse P, Rpr2/Rpp21 subunit (InterPro:IPR007175); Has 35333 Blast hits to 34131 proteins in 2444 species: Archae - 798; Bacteria - 22429; Metazoa - 974; Fungi - 991; Plants - 531; Viruses - 0; Other Eukaryotes - 9610 (sou /.../CBI BLink). [Source:TAIR;Acc:AT5G41270]
AT5G41540	AT5G41540		Disease resistance protein (TIR-NBS-LRR class) family [Source:TAIR;Acc:AT5G41540]
AT5G41740	AT5G41740		Disease resistance protein (TIR-NBS-LRR class) family [Source:TAIR;Acc:AT5G41740]
AT5G42290	AT5G42290		transcription activator-related [Source:TAIR;Acc:AT5G42290]
AT5G42460	AT5G42460		F-box protein At5g42460 [Source:UniProtKB/Swiss-Prot;Acc:Q9FIH1]
AT5G42840	AT5G42840		Cysteine/Histidine-rich C1 domain family protein [Source:TAIR;Acc:AT5G42840]
AT5G43650	AT5G43650	BHLH92	Transcription factor bHLH92 [Source:UniProtKB/Swiss-Prot;Acc:Q9FIX5]
AT5G44265	AT5G44265	LTP13	Non-specific lipid-transfer protein 13 [Source:UniProtKB/Swiss-Prot;Acc:A8MQA2]
AT5G44420	AT5G44420	PDF1.2A	Defensin-like protein 16 [Source:UniProtKB/Swiss-Prot;Acc:Q9FI23]
AT5G44430	AT5G44430	PDF1.2C	Defensin-like protein 17 [Source:UniProtKB/Swiss-Prot;Acc:Q9FI22]
AT5G45690	AT5G45690		Protein of unknown function (DUF1264) [Source:TAIR;Acc:AT5G45690]
AT5G45730	AT5G45730		Cysteine/Histidine-rich C1 domain family protein [Source:TAIR;Acc:AT5G45730]
AT5G45830	AT5G45830	DOG1	delay of germination 1 [Source:TAIR;Acc:AT5G45830]
AT5G46130	AT5G46130		Protein of unknown function (DUF295) [Source:TAIR;Acc:AT5G46130]
AT5G46260	AT5G46260		disease resistance protein (TIR-NBS-LRR class) family [Source:TAIR;Acc:AT5G46260]
AT5G46270	AT5G46270		Disease resistance protein (TIR-NBS-LRR class) family [Source:TAIR;Acc:AT5G46270]
AT5G46440	AT5G46440		FUNCTIONS IN: molecular_function unknown; INVOLVED IN: biological_process unknown; LOCATED IN: endomembrane system; BEST Arabidopsis thaliana protein match is: Pentatricopeptide repeat (PPR) superfamily protein (TAIR:AT5G46460.1); Has 1807 Blast hit /.../807 proteins in 277 species: Archae - 0; Bacteria - 0; Metazoa - 736; Fungi - 347; Plants - 385; Viruses - 0; Other Eukaryotes - 339 (source: NC…
AT5G46490	AT5G46490		Disease resistance protein (TIR-NBS-LRR class) family [Source:TAIR;Acc:AT5G46490]
AT5G46720	AT5G46720		AIG2-like (avirulence induced gene) family protein [Source:TAIR;Acc:AT5G46720]
AT5G46980	AT5G46980		Plant invertase/pectin methylesterase inhibitor superfamily protein [Source:TAIR;Acc:AT5G46980]
AT5G46990	AT5G46990		Plant invertase/pectin methylesterase inhibitor superfamily protein [Source:TAIR;Acc:AT5G46990]
AT5G47300	AT5G47300		Probable F-box protein At5g47300 [Source:UniProtKB/Swiss-Prot;Acc:Q9LVS9]
AT5G47600	AT5G47600	HSP14.7	14.7 kDa heat shock protein [Source:UniProtKB/Swiss-Prot;Acc:Q6NLV0]
AT5G47635	AT5G47635		Pollen Ole e 1 allergen and extensin family protein [Source:TAIR;Acc:AT5G47635]
AT5G48050	AT5G48050		CONTAINS InterPro DOMAIN/s: Retrotransposon gag protein (InterPro:IPR005162); BEST Arabidopsis thaliana protein match is: unknown protein (TAIR:AT1G34070.1); Has 1807 Blast hits to 1807 proteins in 277 species: Archae - 0; Bacteria - 0; Metazoa - 73 /.../gi - 347; Plants - 385; Viruses - 0; Other Eukaryotes - 339 (source: NCBI BLink). [Source:TAIR;Acc:AT5G48050]
AT5G48550	AT5G48550		F-box protein At5g48550 [Source:UniProtKB/Swiss-Prot;Acc:Q1PDL6]
AT5G48990	AT5G48990		F-box/kelch-repeat protein At5g48990 [Source:UniProtKB/Swiss-Prot;Acc:Q9FI71]
AT5G49140	AT5G49140		Disease resistance protein (TIR-NBS-LRR class) family [Source:TAIR;Acc:AT5G49140]
AT5G49350	AT5G49350		Glycine-rich protein family [Source:TAIR;Acc:AT5G49350]
AT5G50270	AT5G50270		F-box/RNI-like/FBD-like domains-containing protein [Source:TAIR;Acc:AT5G50270]
AT5G50410	AT5G50410		unknown protein; Has 1807 Blast hits to 1807 proteins in 277 species: Archae - 0; Bacteria - 0; Metazoa - 736; Fungi - 347; Plants - 385; Viruses - 0; Other Eukaryotes - 339 (source: NCBI BLink). [Source:TAIR;Acc:AT5G50410]
AT5G50930	AT5G50930		Histone superfamily protein [Source:TAIR;Acc:AT5G50930]
AT5G51630	AT5G51630		Disease resistance protein (TIR-NBS-LRR class) family [Source:TAIR;Acc:AT5G51630]
AT5G51680	AT5G51680		hydroxyproline-rich glycoprotein family protein [Source:TAIR;Acc:AT5G51680]
AT5G51800	AT5G51800		Protein kinase superfamily protein [Source:TAIR;Acc:AT5G51800]
AT5G52160	AT5G52160		Bifunctional inhibitor/lipid-transfer protein/seed storage 2S albumin superfamily protein [Source:TAIR;Acc:AT5G52160]
AT5G52290	AT5G52290	SHOC1	shortage in chiasmata 1 [Source:TAIR;Acc:AT5G52290]
AT5G52530	AT5G52530		dentin sialophosphoprotein-related [Source:TAIR;Acc:AT5G52530]
AT5G52810	AT5G52810		NAD(P)-binding Rossmann-fold superfamily protein [Source:TAIR;Acc:AT5G52810]
AT5G52890	AT5G52890		AT hook motif-containing protein [Source:TAIR;Acc:AT5G52890]
AT5G53220	AT5G53220		unknown protein; Has 3099 Blast hits to 2528 proteins in 332 species: Archae - 2; Bacteria - 245; Metazoa - 1059; Fungi - 555; Plants - 177; Viruses - 49; Other Eukaryotes - 1012 (source: NCBI BLink). [Source:TAIR;Acc:AT5G53220]
AT5G53780	AT5G53780		Protein of unknown function (DUF295) [Source:TAIR;Acc:AT5G53780]
AT5G54040	AT5G54040		Cysteine/Histidine-rich C1 domain family protein [Source:TAIR;Acc:AT5G54040]
AT5G54360	AT5G54360		C2H2-like zinc finger protein [Source:TAIR;Acc:AT5G54360]
AT5G54740	AT5G54740	SESA5	2S seed storage protein 5 [Source:UniProtKB/Swiss-Prot;Acc:Q9FH31]
AT5G54790	AT5G54790		unknown protein; BEST Arabidopsis thaliana protein match is: unknown protein (TAIR:AT1G50930.1); Has 53 Blast hits to 53 proteins in 10 species: Archae - 0; Bacteria - 0; Metazoa - 0; Fungi - 0; Plants - 53; Viruses - 0; Other Eukaryotes - 0 (source /.../ BLink). [Source:TAIR;Acc:AT5G54790]
AT5G54920	AT5G54920		unknown protein; BEST Arabidopsis thaliana protein match is: unknown protein (TAIR:AT4G26990.1); Has 30201 Blast hits to 17322 proteins in 780 species: Archae - 12; Bacteria - 1396; Metazoa - 17338; Fungi - 3422; Plants - 5037; Viruses - 0; Other Eu /.../es - 2996 (source: NCBI BLink). [Source:TAIR;Acc:AT5G54920]
AT5G55110	AT5G55110		Stigma-specific STIG1-like protein 2 [Source:UniProtKB/Swiss-Prot;Acc:Q9FLQ0]
AT5G55490	AT5G55490	GEX1	Protein GAMETE EXPRESSED 1 [Source:UniProtKB/Swiss-Prot;Acc:Q681K7]
AT5G55540	AT5G55540	TRN1	Protein TORNADO 1 [Source:UniProtKB/Swiss-Prot;Acc:Q9FJ57]
AT5G56070	AT5G56070		unknown protein; BEST Arabidopsis thaliana protein match is: unknown protein (TAIR:AT5G56050.1); Has 1807 Blast hits to 1807 proteins in 277 species: Archae - 0; Bacteria - 0; Metazoa - 736; Fungi - 347; Plants - 385; Viruses - 0; Other Eukaryotes - /.../source: NCBI BLink). [Source:TAIR;Acc:AT5G56070]
AT5G56390	AT5G56390		Putative FBD-associated F-box protein At5g56390 [Source:UniProtKB/Swiss-Prot;Acc:Q9FM92]
AT5G56480	AT5G56480		Bifunctional inhibitor/lipid-transfer protein/seed storage 2S albumin superfamily protein [Source:TAIR;Acc:AT5G56480]
AT5G56570	AT5G56570		F-box/FBD/LRR-repeat protein At5g56570 [Source:UniProtKB/Swiss-Prot;Acc:Q9FJV1]
AT5G56700	AT5G56700		FBD / Leucine Rich Repeat domains containing protein [Source:TAIR;Acc:AT5G56700]
AT5G57770	AT5G57770		Plant protein of unknown function (DUF828) with plant pleckstrin homology-like region [Source:TAIR;Acc:AT5G57770]
AT5G58120	AT5G58120		Disease resistance protein (TIR-NBS-LRR class) family [Source:TAIR;Acc:AT5G58120]
AT5G58880	AT5G58880		unknown protein; BEST Arabidopsis thaliana protein match is: unknown protein (TAIR:AT2G29620.1); Has 1807 Blast hits to 1807 proteins in 277 species: Archae - 0; Bacteria - 0; Metazoa - 736; Fungi - 347; Plants - 385; Viruses - 0; Other Eukaryotes - /.../source: NCBI BLink). [Source:TAIR;Acc:AT5G58880]
AT5G58930	AT5G58930		Protein of unknown function (DUF740) [Source:TAIR;Acc:AT5G58930]
AT5G59560	AT5G59560	SRR1	Protein SENSITIVITY TO RED LIGHT REDUCED 1 [Source:UniProtKB/Swiss-Prot;Acc:Q8GWZ6]
AT5G59800	AT5G59800	MBD7	Methyl-CpG-binding domain-containing protein 7 [Source:UniProtKB/Swiss-Prot;Acc:Q9FJF4]
AT5G59920	AT5G59920	ULI3	Cysteine/Histidine-rich C1 domain family protein [Source:TAIR;Acc:AT5G59920]
AT5G59930	AT5G59930		Cysteine/Histidine-rich C1 domain family protein [Source:TAIR;Acc:AT5G59930]
AT5G60130	AT5G60130		AP2/B3-like transcriptional factor family protein [Source:TAIR;Acc:AT5G60130]
AT5G60140	AT5G60140		B3 domain-containing protein At5g60140 [Source:UniProtKB/Swiss-Prot;Acc:Q9FHB0]
AT5G60190	AT5G60190	NEDP1	NEDD8-specific protease 1 [Source:UniProtKB/Swiss-Prot;Acc:Q9LSS7]
AT5G60700	AT5G60700		glycosyltransferase family protein 2 [Source:TAIR;Acc:AT5G60700]
AT5G60770	AT5G60770	NRT2.4	High affinity nitrate transporter 2.4 [Source:UniProtKB/Swiss-Prot;Acc:Q9FJH8]
AT5G60780	AT5G60780	NRT2.3	High affinity nitrate transporter 2.3 [Source:UniProtKB/Swiss-Prot;Acc:Q9FJH7]
AT5G61100	AT5G61100		BEST Arabidopsis thaliana protein match is: zinc ion binding (TAIR:AT5G61110.1); Has 1807 Blast hits to 1807 proteins in 277 species: Archae - 0; Bacteria - 0; Metazoa - 736; Fungi - 347; Plants - 385; Viruses - 0; Other Eukaryotes - 339 (source: NC /.../nk). [Source:TAIR;Acc:AT5G61100]
AT5G61110	AT5G61110		zinc ion binding [Source:TAIR;Acc:AT5G61110]
AT5G61120	AT5G61120		BEST Arabidopsis thaliana protein match is: Polynucleotidyl transferase, ribonuclease H-like superfamily protein (TAIR:AT5G61090.1); Has 125 Blast hits to 115 proteins in 16 species: Archae - 0; Bacteria - 0; Metazoa - 22; Fungi - 0; Plants - 102; V /.../ - 0; Other Eukaryotes - 1 (source: NCBI BLink). [Source:TAIR;Acc:AT5G61120]
AT5G61610	AT5G61610		Oleosin family protein [Source:TAIR;Acc:AT5G61610]
AT5G62080	AT5G62080		Bifunctional inhibitor/lipid-transfer protein/seed storage 2S albumin superfamily protein [Source:TAIR;Acc:AT5G62080]
AT5G62340	AT5G62340		Plant invertase/pectin methylesterase inhibitor superfamily protein [Source:TAIR;Acc:AT5G62340]
AT5G63350	AT5G63350		unknown protein; BEST Arabidopsis thaliana protein match is: unknown protein (TAIR:AT3G48510.1); Has 103 Blast hits to 102 proteins in 13 species: Archae - 0; Bacteria - 0; Metazoa - 2; Fungi - 0; Plants - 101; Viruses - 0; Other Eukaryotes - 0 (sou /.../CBI BLink). [Source:TAIR;Acc:AT5G63350]
AT5G64450	AT5G64450		BEST Arabidopsis thaliana protein match is: Putative endonuclease or glycosyl hydrolase (TAIR:AT3G62200.1); Has 1807 Blast hits to 1807 proteins in 277 species: Archae - 0; Bacteria - 0; Metazoa - 736; Fungi - 347; Plants - 385; Viruses - 0; Other E /.../tes - 339 (source: NCBI BLink). [Source:TAIR;Acc:AT5G64450]
AT5G64667	AT5G64667	IDL2	Protein IDA-LIKE 2 [Source:UniProtKB/Swiss-Prot;Acc:Q6DUW9]
AT5G64820	AT5G64820		unknown protein; FUNCTIONS IN: molecular_function unknown; INVOLVED IN: biological_process unknown; LOCATED IN: endomembrane system; BEST Arabidopsis thaliana protein match is: unknown protein (TAIR:AT1G16850.1); Has 1807 Blast hits to 1807 proteins /.../7 species: Archae - 0; Bacteria - 0; Metazoa - 736; Fungi - 347; Plants - 385; Viruses - 0; Other Eukaryotes - 339 (source: NCBI BLink). [Source…
AT5G65030	AT5G65030		unknown protein; BEST Arabidopsis thaliana protein match is: unknown protein (TAIR:AT5G10210.1); Has 1807 Blast hits to 1807 proteins in 277 species: Archae - 0; Bacteria - 0; Metazoa - 736; Fungi - 347; Plants - 385; Viruses - 0; Other Eukaryotes - /.../source: NCBI BLink). [Source:TAIR;Acc:AT5G65030]
AT5G65330	AT5G65330	AGL78	AGAMOUS-like 78 [Source:TAIR;Acc:AT5G65330]
AT5G65520	AT5G65520		Tetratricopeptide repeat (TPR)-like superfamily protein [Source:TAIR;Acc:AT5G65520]
AT5G66400	AT5G66400	RAB18	Dehydrin Rab18 [Source:UniProtKB/Swiss-Prot;Acc:P30185]
AT5G66440	AT5G66440		unknown protein; BEST Arabidopsis thaliana protein match is: unknown protein (TAIR:AT4G34560.1); Has 1807 Blast hits to 1807 proteins in 277 species: Archae - 0; Bacteria - 0; Metazoa - 736; Fungi - 347; Plants - 385; Viruses - 0; Other Eukaryotes - /.../source: NCBI BLink). [Source:TAIR;Acc:AT5G66440]
AT5G66660	AT5G66660		UPF0496 protein At5g66660 [Source:UniProtKB/Swiss-Prot;Acc:Q9LVR4]
AT5G66780	AT5G66780		unknown protein; Has 1807 Blast hits to 1807 proteins in 277 species: Archae - 0; Bacteria - 0; Metazoa - 736; Fungi - 347; Plants - 385; Viruses - 0; Other Eukaryotes - 339 (source: NCBI BLink). [Source:TAIR;Acc:AT5G66780]
AT5G67040	AT5G67040		Protein of unknown function (DUF295) [Source:TAIR;Acc:AT5G67040]
AT5G67410	AT5G67410		unknown protein; BEST Arabidopsis thaliana protein match is: unknown protein (TAIR:AT2G14850.1); Has 1807 Blast hits to 1807 proteins in 277 species: Archae - 0; Bacteria - 0; Metazoa - 736; Fungi - 347; Plants - 385; Viruses - 0; Other Eukaryotes - /.../source: NCBI BLink). [Source:TAIR;Acc:AT5G67410]

## Sheet: Shahin et al Lily Transcriptome
Blast Hit	Gene ID	Gene name	Gene description
AT1G03720	AT1G03720		Cysteine proteinases superfamily protein [Source:TAIR;Acc:AT1G03720]
AT1G05835	AT1G05835		Uncharacterized protein At1g05835 [Source:UniProtKB/Swiss-Prot;Acc:A8MS78]
AT1G06149	AT1G06149	CPuORF8	conserved peptide upstream open reading frame 8 [Source:TAIR;Acc:AT1G06149]
AT1G10690	AT1G10690		unknown protein; BEST Arabidopsis thaliana protein match is: unknown protein (TAIR:AT1G60783.1); Has 59 Blast hits to 59 proteins in 9 species: Archae - 0; Bacteria - 0; Metazoa - 0; Fungi - 0; Plants - 59; Viruses - 0; Other Eukaryotes - 0 (source: /.../BLink). [Source:TAIR;Acc:AT1G10690]
AT1G12540	AT1G12540	BHLH55	Transcription factor bHLH55 [Source:UniProtKB/Swiss-Prot;Acc:Q9LN95]
AT1G13470	AT1G13470		Protein of unknown function (DUF1262) [Source:TAIR;Acc:AT1G13470]
AT1G13480	AT1G13480		Protein of unknown function (DUF1262) [Source:TAIR;Acc:AT1G13480]
AT1G13490	AT1G13490		Protein of unknown function (DUF1262) [Source:TAIR;Acc:AT1G13490]
AT1G13500	AT1G13500		Protein of unknown function (DUF1262) [Source:TAIR;Acc:AT1G13500]
AT1G13520	AT1G13520		Protein of unknown function (DUF1262) [Source:TAIR;Acc:AT1G13520]
AT1G13530	AT1G13530		Protein of unknown function (DUF1262) [Source:TAIR;Acc:AT1G13530]
AT1G13540	AT1G13540		Protein of unknown function (DUF1262) [Source:TAIR;Acc:AT1G13540]
AT1G13550	AT1G13550		Protein of unknown function (DUF1262) [Source:TAIR;Acc:AT1G13550]
AT1G15620	AT1G15620		unknown protein; BEST Arabidopsis thaliana protein match is: unknown protein (TAIR:AT1G15640.1); Has 125 Blast hits to 124 proteins in 14 species: Archae - 0; Bacteria - 0; Metazoa - 0; Fungi - 0; Plants - 125; Viruses - 0; Other Eukaryotes - 0 (sou /.../CBI BLink). [Source:TAIR;Acc:AT1G15620]
AT1G18590	AT1G18590	SOT17	Cytosolic sulfotransferase 17 [Source:UniProtKB/Swiss-Prot;Acc:Q9FZ80]
AT1G23910	AT1G23910		Polyketide cyclase/dehydrase and lipid transport superfamily protein [Source:TAIR;Acc:AT1G23910]
AT1G24380	AT1G24380		unknown protein; BEST Arabidopsis thaliana protein match is: unknown protein (TAIR:AT4G10230.1); Has 252 Blast hits to 250 proteins in 33 species: Archae - 0; Bacteria - 4; Metazoa - 16; Fungi - 6; Plants - 180; Viruses - 2; Other Eukaryotes - 44 (s /.../ NCBI BLink). [Source:TAIR;Acc:AT1G24380]
AT1G26600	AT1G26600	CLE9	CLAVATA3/ESR (CLE)-related protein 9 [Source:UniProtKB/Swiss-Prot;Acc:Q9FZE4]
AT1G27870	AT1G27870		Polynucleotidyl transferase, ribonuclease H-like superfamily protein [Source:TAIR;Acc:AT1G27870]
AT1G29580	AT1G29580		unknown protein; BEST Arabidopsis thaliana protein match is: unknown protein (TAIR:AT1G55080.1); Has 28 Blast hits to 28 proteins in 10 species: Archae - 0; Bacteria - 0; Metazoa - 0; Fungi - 0; Plants - 28; Viruses - 0; Other Eukaryotes - 0 (source /.../ BLink). [Source:TAIR;Acc:AT1G29580]
AT1G32460	AT1G32460		unknown protein; Has 19 Blast hits to 19 proteins in 8 species: Archae - 0; Bacteria - 0; Metazoa - 0; Fungi - 0; Plants - 19; Viruses - 0; Other Eukaryotes - 0 (source: NCBI BLink). [Source:TAIR;Acc:AT1G32460]
AT1G34070	AT1G34070		CONTAINS InterPro DOMAIN/s: Retrotransposon gag protein (InterPro:IPR005162); BEST Arabidopsis thaliana protein match is: unknown protein (TAIR:AT5G48050.1); Has 648 Blast hits to 647 proteins in 29 species: Archae - 0; Bacteria - 0; Metazoa - 16; F /.../ 25; Plants - 607; Viruses - 0; Other Eukaryotes - 0 (source: NCBI BLink). [Source:TAIR;Acc:AT1G34070]
AT1G34245	AT1G34245	EPF2	Protein EPIDERMAL PATTERNING FACTOR 2 [Source:UniProtKB/Swiss-Prot;Acc:Q8LC53]
AT1G43790	AT1G43790	TED6	tracheary element differentiation-related 6 [Source:TAIR;Acc:AT1G43790]
AT1G47885	AT1G47885		Ribonuclease inhibitor [Source:TAIR;Acc:AT1G47885]
AT1G49770	AT1G49770	BHLH95	Transcription factor bHLH95 [Source:UniProtKB/Swiss-Prot;Acc:Q9FXA3]
AT1G49940	AT1G49940		BEST Arabidopsis thaliana protein match is: Tetratricopeptide repeat (TPR)-like superfamily protein (TAIR:AT1G04770.1); Has 40 Blast hits to 40 proteins in 9 species: Archae - 0; Bacteria - 0; Metazoa - 0; Fungi - 0; Plants - 39; Viruses - 0; Other /.../otes - 1 (source: NCBI BLink). [Source:TAIR;Acc:AT1G49940]
AT1G58460	AT1G58460		unknown protein; Has 35 Blast hits to 35 proteins in 8 species: Archae - 0; Bacteria - 0; Metazoa - 0; Fungi - 0; Plants - 35; Viruses - 0; Other Eukaryotes - 0 (source: NCBI BLink). [Source:TAIR;Acc:AT1G58460]
AT1G59675	AT1G59675		Putative F-box protein At1g59675 [Source:UniProtKB/Swiss-Prot;Acc:Q9LQ47]
AT1G59680	AT1G59680	EDA1	F-box associated ubiquitination effector family protein [Source:TAIR;Acc:AT1G59680]
AT1G60783	AT1G60783		unknown protein; FUNCTIONS IN: molecular_function unknown; INVOLVED IN: biological_process unknown; LOCATED IN: cellular_component unknown; BEST Arabidopsis thaliana protein match is: unknown protein (TAIR:AT1G10690.1); Has 30201 Blast hits to 17322 /.../ins in 780 species: Archae - 12; Bacteria - 1396; Metazoa - 17338; Fungi - 3422; Plants - 5037; Viruses - 0; Other Eukaryotes - 2996 (source: NC…
AT1G61415	AT1G61415		unknown protein; FUNCTIONS IN: molecular_function unknown; INVOLVED IN: biological_process unknown; LOCATED IN: cellular_component unknown; BEST Arabidopsis thaliana protein match is: unknown protein (TAIR:AT1G61450.1); Has 30201 Blast hits to 17322 /.../ins in 780 species: Archae - 12; Bacteria - 1396; Metazoa - 17338; Fungi - 3422; Plants - 5037; Viruses - 0; Other Eukaryotes - 2996 (source: NC…
AT1G61450	AT1G61450		unknown protein; BEST Arabidopsis thaliana protein match is: unknown protein (TAIR:AT1G61415.1); Has 30201 Blast hits to 17322 proteins in 780 species: Archae - 12; Bacteria - 1396; Metazoa - 17338; Fungi - 3422; Plants - 5037; Viruses - 0; Other Eu /.../es - 2996 (source: NCBI BLink). [Source:TAIR;Acc:AT1G61450]
AT1G61600	AT1G61600		Protein of unknown function (DUF1262) [Source:TAIR;Acc:AT1G61600]
AT1G62190	AT1G62190	FAD4L1	Fatty acid desaturase 4-like 1, chloroplastic [Source:UniProtKB/Swiss-Prot;Acc:O04584]
AT1G62920	AT1G62920		CONTAINS InterPro DOMAIN/s: Proteasome maturation factor UMP1 (InterPro:IPR008012); BEST Arabidopsis thaliana protein match is: Proteasome maturation factor UMP1 (TAIR:AT1G67250.1); Has 70 Blast hits to 70 proteins in 15 species: Archae - 0; Bacteri /.../ Metazoa - 0; Fungi - 0; Plants - 70; Viruses - 0; Other Eukaryotes - 0 (source: NCBI BLink). [Source:TAIR;Acc:AT1G62920]
AT1G63245	AT1G63245	CLE14	CLAVATA3/ESR (CLE)-related protein 2 [Source:UniProtKB/Swiss-Prot;Acc:Q3ECJ5]
AT1G64320	AT1G64320		myosin heavy chain-related [Source:TAIR;Acc:AT1G64320]
AT1G66810	AT1G66810		Zinc finger CCCH domain-containing protein 14 [Source:UniProtKB/Swiss-Prot;Acc:Q9C9N3]
AT1G67635	AT1G67635		BEST Arabidopsis thaliana protein match is: phosphatidylinositol 3- and 4-kinase family protein (TAIR:AT1G27570.1); Has 50 Blast hits to 50 proteins in 8 species: Archae - 0; Bacteria - 0; Metazoa - 0; Fungi - 0; Plants - 50; Viruses - 0; Other Euka /.../ - 0 (source: NCBI BLink). [Source:TAIR;Acc:AT1G67635]
AT1G68795	AT1G68795	CLE12	CLAVATA3/ESR (CLE)-related protein 12 [Source:UniProtKB/Swiss-Prot;Acc:Q29PU4]
AT1G69320	AT1G69320	CLE10	CLAVATA3/ESR (CLE)-related protein 10 [Source:UniProtKB/Swiss-Prot;Acc:Q4PSX1]
AT1G69588	AT1G69588	CLE45	CLAVATA3/ESR (CLE)-related protein 45 [Source:UniProtKB/Swiss-Prot;Acc:Q6IWA9]
AT1G71866	AT1G71866	EPFL7	EPIDERMAL PATTERNING FACTOR-like protein 7 [Source:UniProtKB/Swiss-Prot;Acc:C4B8C5]
AT1G71970	AT1G71970		unknown protein; FUNCTIONS IN: molecular_function unknown; INVOLVED IN: biological_process unknown; LOCATED IN: chloroplast; EXPRESSED IN: 22 plant structures; EXPRESSED DURING: 13 growth stages; BEST Arabidopsis thaliana protein match is: unknown p /.../ (TAIR:AT1G22680.1); Has 58 Blast hits to 58 proteins in 13 species: Archae - 0; Bacteria - 0; Metazoa - 4; Fungi - 0; Plants - 49; Viruses - 0;…
AT1G73965	AT1G73965	CLE13	CLAVATA3/ESR (CLE)-related protein 13 [Source:UniProtKB/Swiss-Prot;Acc:Q6NMF0]
AT1G74090	AT1G74090	SOT18	Cytosolic sulfotransferase 18 [Source:UniProtKB/Swiss-Prot;Acc:Q9C9C9]
AT1G74100	AT1G74100	SOT16	Cytosolic sulfotransferase 16 [Source:UniProtKB/Swiss-Prot;Acc:Q9C9D0]
AT1G76180	AT1G76180	ERD14	Dehydrin ERD14 [Source:UniProtKB/Swiss-Prot;Acc:P42763]
AT1G76705	AT1G76705		calmodulin binding [Source:TAIR;Acc:AT1G76705]
AT1G77830	AT1G77830		RING/U-box superfamily protein [Source:TAIR;Acc:AT1G77830]
AT2G01560	AT2G01560		Plant protein 1589 of unknown function [Source:TAIR;Acc:AT2G01560]
AT2G01918	AT2G01918	PQL3	PsbQ-like protein 3, chloroplastic [Source:UniProtKB/Swiss-Prot;Acc:Q2V4B2]
AT2G03440	AT2G03440	NRP1	nodulin-related protein 1 [Source:TAIR;Acc:AT2G03440]
AT2G03750	AT2G03750	SOT11	Cytosolic sulfotransferase 11 [Source:UniProtKB/Swiss-Prot;Acc:Q8RV79]
AT2G03760	AT2G03760	SOT12	Cytosolic sulfotransferase 12 [Source:UniProtKB/Swiss-Prot;Acc:P52839]
AT2G03770	AT2G03770	SOT13	Cytosolic sulfotransferase 13 [Source:UniProtKB/Swiss-Prot;Acc:Q9ZPQ5]
AT2G04420	AT2G04420		Polynucleotidyl transferase, ribonuclease H-like superfamily protein [Source:TAIR;Acc:AT2G04420]
AT2G05642	AT2G05642		Nucleic acid-binding, OB-fold-like protein [Source:TAIR;Acc:AT2G05642]
AT2G15660	AT2G15660	AGL95	AGAMOUS-like 95 [Source:TAIR;Acc:AT2G15660]
AT2G17060	AT2G17060		Disease resistance protein (TIR-NBS-LRR class) family [Source:TAIR;Acc:AT2G17060]
AT2G17160	AT2G17160		Interleukin-1 receptor-associated kinase 4 protein [Source:TAIR;Acc:AT2G17160]
AT2G18830	AT2G18830		BEST Arabidopsis thaliana protein match is: RNA-binding (RRM/RBD/RNP motifs) family protein (TAIR:AT3G15010.2); Has 22 Blast hits to 22 proteins in 5 species: Archae - 0; Bacteria - 0; Metazoa - 0; Fungi - 0; Plants - 22; Viruses - 0; Other Eukaryot /.../ (source: NCBI BLink). [Source:TAIR;Acc:AT2G18830]
AT2G19890	AT2G19890		BEST Arabidopsis thaliana protein match is: Putative endonuclease or glycosyl hydrolase (TAIR:AT3G62210.1); Has 66 Blast hits to 66 proteins in 10 species: Archae - 0; Bacteria - 0; Metazoa - 0; Fungi - 0; Plants - 66; Viruses - 0; Other Eukaryotes /.../ource: NCBI BLink). [Source:TAIR;Acc:AT2G19890]
AT2G20875	AT2G20875	EPF1	Protein EPIDERMAL PATTERNING FACTOR 1 [Source:UniProtKB/Swiss-Prot;Acc:Q8S8I4]
AT2G22890	AT2G22890	FAD4L2	Fatty acid desaturase 4-like 2, chloroplastic [Source:UniProtKB/Swiss-Prot;Acc:O81006]
AT2G22942	AT2G22942		growth factors [Source:TAIR;Acc:AT2G22942]
AT2G23670	AT2G23670	YCF37	homolog of Synechocystis YCF37 [Source:TAIR;Acc:AT2G23670]
AT2G27160	AT2G27160		unknown protein; Has 13 Blast hits to 13 proteins in 4 species: Archae - 0; Bacteria - 0; Metazoa - 1; Fungi - 0; Plants - 11; Viruses - 0; Other Eukaryotes - 1 (source: NCBI BLink). [Source:TAIR;Acc:AT2G27160]
AT2G28240	AT2G28240		ATP-dependent helicase family protein [Source:TAIR;Acc:AT2G28240]
AT2G30680	AT2G30680		BEST Arabidopsis thaliana protein match is: glucan synthase-like 3 (TAIR:AT2G31960.2); Has 80 Blast hits to 80 proteins in 12 species: Archae - 0; Bacteria - 0; Metazoa - 0; Fungi - 0; Plants - 80; Viruses - 0; Other Eukaryotes - 0 (source: NCBI BLink). [Source:TAIR;Acc:AT2G30680]
AT2G34585	AT2G34585		unknown protein; FUNCTIONS IN: molecular_function unknown; INVOLVED IN: biological_process unknown; LOCATED IN: plasma membrane, vacuole; EXPRESSED IN: 24 plant structures; EXPRESSED DURING: 15 growth stages; Has 43 Blast hits to 43 proteins in 9 sp /.../ Archae - 0; Bacteria - 0; Metazoa - 0; Fungi - 0; Plants - 43; Viruses - 0; Other Eukaryotes - 0 (source: NCBI BLink). [Source:TAIR;Acc:AT2G345…
AT2G36030	AT2G36030		unknown protein; Has 1 Blast hits to 1 proteins in 1 species: Archae - 0; Bacteria - 0; Metazoa - 0; Fungi - 0; Plants - 1; Viruses - 0; Other Eukaryotes - 0 (source: NCBI BLink). [Source:TAIR;Acc:AT2G36030]
AT2G38830	AT2G38830		Ubiquitin-conjugating enzyme/RWD-like protein [Source:TAIR;Acc:AT2G38830]
AT2G41240	AT2G41240	BHLH100	Transcription factor bHLH100 [Source:UniProtKB/Swiss-Prot;Acc:Q9ZVB5]
AT2G43730	AT2G43730	JAL24	Jacalin-related lectin 24 [Source:UniProtKB/Swiss-Prot;Acc:Q84X07]
AT2G46375	AT2G46375		unknown protein; BEST Arabidopsis thaliana protein match is: unknown protein (TAIR:AT3G61660.1); Has 12 Blast hits to 12 proteins in 4 species: Archae - 0; Bacteria - 0; Metazoa - 0; Fungi - 0; Plants - 12; Viruses - 0; Other Eukaryotes - 0 (source: /.../BLink). [Source:TAIR;Acc:AT2G46375]
AT3G03847	AT3G03847		SAUR-like auxin-responsive protein family [Source:TAIR;Acc:AT3G03847]
AT3G04330	AT3G04330		Kunitz family trypsin and protease inhibitor protein [Source:TAIR;Acc:AT3G04330]
AT3G10880	AT3G10880		unknown protein; BEST Arabidopsis thaliana protein match is: unknown protein (TAIR:AT5G05180.1); Has 15699 Blast hits to 11378 proteins in 1134 species: Archae - 391; Bacteria - 2054; Metazoa - 6851; Fungi - 1354; Plants - 1096; Viruses - 119; Other /.../yotes - 3834 (source: NCBI BLink). [Source:TAIR;Acc:AT3G10880]
AT3G12960	AT3G12960		unknown protein; Has 44 Blast hits to 44 proteins in 14 species: Archae - 0; Bacteria - 0; Metazoa - 0; Fungi - 0; Plants - 44; Viruses - 0; Other Eukaryotes - 0 (source: NCBI BLink). [Source:TAIR;Acc:AT3G12960]
AT3G19615	AT3G19615		unknown protein; FUNCTIONS IN: molecular_function unknown; INVOLVED IN: biological_process unknown; LOCATED IN: cellular_component unknown; Has 10 Blast hits to 10 proteins in 5 species: Archae - 0; Bacteria - 0; Metazoa - 0; Fungi - 0; Plants - 10; /.../es - 0; Other Eukaryotes - 0 (source: NCBI BLink). [Source:TAIR;Acc:AT3G19615]
AT3G21920	AT3G21920	CRRSP18	Cysteine-rich repeat secretory protein 18 [Source:UniProtKB/Swiss-Prot;Acc:Q9LRM1]
AT3G21930	AT3G21930	CRRSP19	Domain of unknown function (DUF26) [Source:TAIR;Acc:AT3G21930]
AT3G21940	AT3G21940	CRRSP22	Receptor protein kinase-related [Source:TAIR;Acc:AT3G21940]
AT3G21945	AT3G21945		Receptor-like protein kinase-related family protein [Source:TAIR;Acc:AT3G21945]
AT3G21980	AT3G21980		Domain of unknown function (DUF26) [Source:TAIR;Acc:AT3G21980]
AT3G22050	AT3G22050	CRRSP35	Putative cysteine-rich repeat secretory protein 35 [Source:UniProtKB/Swiss-Prot;Acc:Q9LRK2]
AT3G22240	AT3G22240		unknown protein; BEST Arabidopsis thaliana protein match is: unknown protein (TAIR:AT3G22235.2); Has 177 Blast hits to 177 proteins in 14 species: Archae - 0; Bacteria - 0; Metazoa - 0; Fungi - 0; Plants - 177; Viruses - 0; Other Eukaryotes - 0 (sou /.../CBI BLink). [Source:TAIR;Acc:AT3G22240]
AT3G22710	AT3G22710		Putative F-box protein At3g22710 [Source:UniProtKB/Swiss-Prot;Acc:Q9LUJ0]
AT3G23637	AT3G23637	DVL21	DVL family protein [Source:TAIR;Acc:AT3G23637]
AT3G23970	AT3G23970		Putative F-box protein At3g23970 [Source:UniProtKB/Swiss-Prot;Acc:Q9LIR0]
AT3G24100	AT3G24100		Uncharacterised protein family SERF [Source:TAIR;Acc:AT3G24100]
AT3G27630	AT3G27630		unknown protein; BEST Arabidopsis thaliana protein match is: unknown protein (TAIR:AT5G40460.1); Has 36 Blast hits to 36 proteins in 6 species: Archae - 0; Bacteria - 0; Metazoa - 0; Fungi - 0; Plants - 36; Viruses - 0; Other Eukaryotes - 0 (source: /.../BLink). [Source:TAIR;Acc:AT3G27630]
AT3G28958	AT3G28958		Cupredoxin superfamily protein [Source:TAIR;Acc:AT3G28958]
AT3G42723	AT3G42723		aminoacyl-tRNA ligases;ATP binding;nucleotide binding [Source:TAIR;Acc:AT3G42723]
AT3G47070	AT3G47070		LOCATED IN: thylakoid, chloroplast thylakoid membrane, chloroplast, chloroplast envelope; EXPRESSED IN: 22 plant structures; EXPRESSED DURING: 13 growth stages; CONTAINS InterPro DOMAIN/s: Thylakoid soluble phosphoprotein TSP9 (InterPro:IPR021584); /.../ Blast hits to 37 proteins in 10 species: Archae - 0; Bacteria - 0; Metazoa - 0; Fungi - 0; Plants - 37; Viruses - 0; Other Eukaryotes - 0 (sourc…
AT3G49000	AT3G49000		RNA polymerase III subunit RPC82 family protein [Source:TAIR;Acc:AT3G49000]
AT3G49570	AT3G49570	LSU3	response to low sulfur 3 [Source:TAIR;Acc:AT3G49570]
AT3G49580	AT3G49580	LSU1	response to low sulfur 1 [Source:TAIR;Acc:AT3G49580]
AT3G52561	AT3G52561		unknown protein; FUNCTIONS IN: molecular_function unknown; INVOLVED IN: biological_process unknown; LOCATED IN: cellular_component unknown; BEST Arabidopsis thaliana protein match is: unknown protein (TAIR:AT3G11600.1); Has 30201 Blast hits to 17322 /.../ins in 780 species: Archae - 12; Bacteria - 1396; Metazoa - 17338; Fungi - 3422; Plants - 5037; Viruses - 0; Other Eukaryotes - 2996 (source: NC…
AT3G53232	AT3G53232	RTFL1	ROTUNDIFOLIA like 1 [Source:TAIR;Acc:AT3G53232]
AT3G53670	AT3G53670		unknown protein; BEST Arabidopsis thaliana protein match is: unknown protein (TAIR:AT2G37480.1); Has 176 Blast hits to 173 proteins in 30 species: Archae - 0; Bacteria - 0; Metazoa - 8; Fungi - 13; Plants - 154; Viruses - 0; Other Eukaryotes - 1 (so /.../NCBI BLink). [Source:TAIR;Acc:AT3G53670]
AT3G56250	AT3G56250		unknown protein; Has 109 Blast hits to 83 proteins in 41 species: Archae - 0; Bacteria - 6; Metazoa - 18; Fungi - 20; Plants - 21; Viruses - 0; Other Eukaryotes - 44 (source: NCBI BLink). [Source:TAIR;Acc:AT3G56250]
AT3G56980	AT3G56980	ORG3	Transcription factor ORG3 [Source:UniProtKB/Swiss-Prot;Acc:Q9M1K0]
AT3G57760	AT3G57760		Protein kinase superfamily protein [Source:TAIR;Acc:AT3G57760]
AT3G57970	AT3G57970		Emsy N Terminus (ENT)/ plant Tudor-like domains-containing protein [Source:TAIR;Acc:AT3G57970]
AT3G58420	AT3G58420		TRAF-like superfamily protein [Source:TAIR;Acc:AT3G58420]
AT3G60890	AT3G60890	ZPR2	protein binding [Source:TAIR;Acc:AT3G60890]
AT3G61730	AT3G61730	RMF	reduced male fertility [Source:TAIR;Acc:AT3G61730]
AT3G62500	AT3G62500		BEST Arabidopsis thaliana protein match is: SET domain protein 14 (TAIR:AT3G61740.1); Has 66 Blast hits to 66 proteins in 11 species: Archae - 0; Bacteria - 0; Metazoa - 0; Fungi - 0; Plants - 66; Viruses - 0; Other Eukaryotes - 0 (source: NCBI BLink). [Source:TAIR;Acc:AT3G62500]
AT4G00955	AT4G00955		FUNCTIONS IN: molecular_function unknown; INVOLVED IN: biological_process unknown; LOCATED IN: endomembrane system; EXPRESSED IN: 14 plant structures; EXPRESSED DURING: 9 growth stages; CONTAINS InterPro DOMAIN/s: EGF-like (InterPro:IPR006210); BEST /.../dopsis thaliana protein match is: Protein kinase superfamily protein (TAIR:AT2G23450.1); Has 94 Blast hits to 88 proteins in 13 species: Archae …
AT4G05095	AT4G05095		BEST Arabidopsis thaliana protein match is: RNA-directed DNA polymerase (reverse transcriptase)-related family protein (TAIR:AT4G04650.1); Has 30201 Blast hits to 17322 proteins in 780 species: Archae - 12; Bacteria - 1396; Metazoa - 17338; Fungi - /.../Plants - 5037; Viruses - 0; Other Eukaryotes - 2996 (source: NCBI BLink). [Source:TAIR;Acc:AT4G05095]
AT4G10230	AT4G10230		unknown protein; BEST Arabidopsis thaliana protein match is: unknown protein (TAIR:AT1G24380.1); Has 216 Blast hits to 216 proteins in 30 species: Archae - 0; Bacteria - 8; Metazoa - 10; Fungi - 4; Plants - 160; Viruses - 0; Other Eukaryotes - 34 (s /.../ NCBI BLink). [Source:TAIR;Acc:AT4G10230]
AT4G13440	AT4G13440		Calcium-binding EF-hand family protein [Source:TAIR;Acc:AT4G13440]
AT4G14805	AT4G14805		Bifunctional inhibitor/lipid-transfer protein/seed storage 2S albumin superfamily protein [Source:TAIR;Acc:AT4G14805]
AT4G15750	AT4G15750		Plant invertase/pectin methylesterase inhibitor superfamily protein [Source:TAIR;Acc:AT4G15750]
AT4G16400	AT4G16400		unknown protein; BEST Arabidopsis thaliana protein match is: unknown protein (TAIR:AT3G13175.1); Has 30201 Blast hits to 17322 proteins in 780 species: Archae - 12; Bacteria - 1396; Metazoa - 17338; Fungi - 3422; Plants - 5037; Viruses - 0; Other Eu /.../es - 2996 (source: NCBI BLink). [Source:TAIR;Acc:AT4G16400]
AT4G18540	AT4G18540		unknown protein; Has 209 Blast hits to 205 proteins in 54 species: Archae - 0; Bacteria - 17; Metazoa - 2; Fungi - 150; Plants - 40; Viruses - 0; Other Eukaryotes - 0 (source: NCBI BLink). [Source:TAIR;Acc:AT4G18540]
AT4G18740	AT4G18740		Rho termination factor [Source:TAIR;Acc:AT4G18740]
AT4G22420	AT4G22420		Putative F-box protein At4g22420 [Source:UniProtKB/Swiss-Prot;Acc:Q9SUX7]
AT4G22470	AT4G22470		protease inhibitor/seed storage/lipid transfer protein (LTP) family protein [Source:TAIR;Acc:AT4G22470]
AT4G22610	AT4G22610		Bifunctional inhibitor/lipid-transfer protein/seed storage 2S albumin superfamily protein [Source:TAIR;Acc:AT4G22610]
AT4G24420	AT4G24420		RNA-binding (RRM/RBD/RNP motifs) family protein [Source:TAIR;Acc:AT4G24420]
AT4G24500	AT4G24500		hydroxyproline-rich glycoprotein family protein [Source:TAIR;Acc:AT4G24500]
AT4G25400	AT4G25400	BHLH118	Transcription factor bHLH118 [Source:UniProtKB/Swiss-Prot;Acc:Q9STJ7]
AT4G25410	AT4G25410	BHLH126	basic helix-loop-helix (bHLH) DNA-binding superfamily protein [Source:TAIR;Acc:AT4G25410]
AT4G25580	AT4G25580		CAP160 protein [Source:TAIR;Acc:AT4G25580]
AT4G25692	AT4G25692	CPuORF13	conserved peptide upstream open reading frame 13 [Source:TAIR;Acc:AT4G25692]
AT4G26055	AT4G26055		unknown protein; FUNCTIONS IN: molecular_function unknown; INVOLVED IN: biological_process unknown; LOCATED IN: endomembrane system; BEST Arabidopsis thaliana protein match is: unknown protein (TAIR:AT5G57080.1); Has 30201 Blast hits to 17322 protei /.../780 species: Archae - 12; Bacteria - 1396; Metazoa - 17338; Fungi - 3422; Plants - 5037; Viruses - 0; Other Eukaryotes - 2996 (source: NCBI BLin…
AT4G27030	AT4G27030	FAD4	Fatty acid desaturase 4, chloroplastic [Source:UniProtKB/Swiss-Prot;Acc:Q9SZ42]
AT4G30410	AT4G30410		sequence-specific DNA binding transcription factors [Source:TAIR;Acc:AT4G30410]
AT4G31196	AT4G31196		oxidoreductases [Source:TAIR;Acc:AT4G31196]
AT4G32780	AT4G32780		phosphoinositide binding [Source:TAIR;Acc:AT4G32780]
AT4G33130	AT4G33130		unknown protein; FUNCTIONS IN: molecular_function unknown; INVOLVED IN: biological_process unknown; LOCATED IN: chloroplast; EXPRESSED IN: 9 plant structures; EXPRESSED DURING: 6 growth stages; BEST Arabidopsis thaliana protein match is: Protein of /.../n function, DUF547 (TAIR:AT1G16750.1); Has 192 Blast hits to 192 proteins in 18 species: Archae - 0; Bacteria - 0; Metazoa - 1; Fungi - 0; Plants…
AT4G37682	AT4G37682		Protein of unknown function (DUF1399) [Source:TAIR;Acc:AT4G37682]
AT4G38060	AT4G38060		unknown protein; BEST Arabidopsis thaliana protein match is: unknown protein (TAIR:AT5G65480.1); Has 35333 Blast hits to 34131 proteins in 2444 species: Archae - 798; Bacteria - 22429; Metazoa - 974; Fungi - 991; Plants - 531; Viruses - 0; Other Euk /.../s - 9610 (source: NCBI BLink). [Source:TAIR;Acc:AT4G38060]
AT4G38410	AT4G38410		Dehydrin family protein [Source:TAIR;Acc:AT4G38410]
AT4G39925	AT4G39925		AT hook motif DNA-binding family protein [Source:TAIR;Acc:AT4G39925]
AT5G02020	AT5G02020	SIS	Encodes a protein involved in salt tolerance, names SIS (Salt Induced Serine rich). [Source:TAIR;Acc:AT5G02020]
AT5G02090	AT5G02090		unknown protein; Has 30 Blast hits to 30 proteins in 10 species: Archae - 0; Bacteria - 0; Metazoa - 0; Fungi - 0; Plants - 30; Viruses - 0; Other Eukaryotes - 0 (source: NCBI BLink). [Source:TAIR;Acc:AT5G02090]
AT5G04150	AT5G04150	BHLH101	Transcription factor bHLH101 [Source:UniProtKB/Swiss-Prot;Acc:Q9FYE6]
AT5G04750	AT5G04750		F1F0-ATPase inhibitor protein, putative [Source:TAIR;Acc:AT5G04750]
AT5G07010	AT5G07010	SOT15	Cytosolic sulfotransferase 15 [Source:UniProtKB/Swiss-Prot;Acc:Q8L5A7]
AT5G09940	AT5G09940		Protein of unknown function (DUF1635) [Source:TAIR;Acc:AT5G09940]
AT5G26630	AT5G26630		MADS-box transcription factor family protein [Source:TAIR;Acc:AT5G26630]
AT5G36000	AT5G36000		Probable F-box protein At5g36000 [Source:UniProtKB/Swiss-Prot;Acc:Q9FGB8]
AT5G39920	AT5G39920		CONTAINS InterPro DOMAIN/s: Pre-mRNA cleavage complex II Clp1 (InterPro:IPR010655); BEST Arabidopsis thaliana protein match is: CLP1-similar protein 5 (TAIR:AT5G39930.1); Has 25 Blast hits to 25 proteins in 11 species: Archae - 0; Bacteria - 0; Meta /.../0; Fungi - 0; Plants - 25; Viruses - 0; Other Eukaryotes - 0 (source: NCBI BLink). [Source:TAIR;Acc:AT5G39920]
AT5G40050	AT5G40050		Putative F-box protein At5g40050 [Source:UniProtKB/Swiss-Prot;Acc:Q9LUK1]
AT5G40460	AT5G40460		unknown protein; BEST Arabidopsis thaliana protein match is: unknown protein (TAIR:AT3G27630.1); Has 87 Blast hits to 87 proteins in 12 species: Archae - 0; Bacteria - 0; Metazoa - 0; Fungi - 0; Plants - 87; Viruses - 0; Other Eukaryotes - 0 (source /.../ BLink). [Source:TAIR;Acc:AT5G40460]
AT5G45060	AT5G45060		Disease resistance protein (TIR-NBS-LRR class) family [Source:TAIR;Acc:AT5G45060]
AT5G45520	AT5G45520		Leucine-rich repeat (LRR) family protein [Source:TAIR;Acc:AT5G45520]
AT5G48657	AT5G48657		defense protein-related [Source:TAIR;Acc:AT5G48657]
AT5G49420	AT5G49420		MADS-box transcription factor family protein [Source:TAIR;Acc:AT5G49420]
AT5G49490	AT5G49490	AGL83	AGAMOUS-like 83 [Source:TAIR;Acc:AT5G49490]
AT5G50175	AT5G50175		unknown protein; FUNCTIONS IN: molecular_function unknown; INVOLVED IN: biological_process unknown; LOCATED IN: endomembrane system; BEST Arabidopsis thaliana protein match is: unknown protein (TAIR:AT4G03600.1); Has 43 Blast hits to 43 proteins in /.../ies: Archae - 0; Bacteria - 0; Metazoa - 0; Fungi - 0; Plants - 43; Viruses - 0; Other Eukaryotes - 0 (source: NCBI BLink). [Source:TAIR;Acc:AT5G…
AT5G51000	AT5G51000		Putative F-box protein At5g51000 [Source:UniProtKB/Swiss-Prot;Acc:Q9FI48]
AT5G51780	AT5G51780	BHLH36	Transcription factor bHLH36 [Source:UniProtKB/Swiss-Prot;Acc:Q9FLI1]
AT5G52730	AT5G52730		Copper transport protein family [Source:TAIR;Acc:AT5G52730]
AT5G53930	AT5G53930		unknown protein; LOCATED IN: chloroplast; Has 1807 Blast hits to 1807 proteins in 277 species: Archae - 0; Bacteria - 0; Metazoa - 736; Fungi - 347; Plants - 385; Viruses - 0; Other Eukaryotes - 339 (source: NCBI BLink). [Source:TAIR;Acc:AT5G53930]
AT5G57080	AT5G57080		unknown protein; FUNCTIONS IN: molecular_function unknown; INVOLVED IN: biological_process unknown; LOCATED IN: endomembrane system; EXPRESSED IN: 13 plant structures; EXPRESSED DURING: 7 growth stages; BEST Arabidopsis thaliana protein match is: un /.../protein (TAIR:AT4G26055.1); Has 14 Blast hits to 14 proteins in 6 species: Archae - 0; Bacteria - 0; Metazoa - 0; Fungi - 0; Plants - 14; Viruse…
AT5G57780	AT5G57780		EXPRESSED IN: 18 plant structures; EXPRESSED DURING: 12 growth stages; BEST Arabidopsis thaliana protein match is: sequence-specific DNA binding transcription factors (TAIR:AT4G30410.1); Has 123 Blast hits to 123 proteins in 11 species: Archae - 0; /.../ia - 0; Metazoa - 0; Fungi - 0; Plants - 123; Viruses - 0; Other Eukaryotes - 0 (source: NCBI BLink). [Source:TAIR;Acc:AT5G57780]
AT5G63135	AT5G63135		unknown protein; Has 30201 Blast hits to 17322 proteins in 780 species: Archae - 12; Bacteria - 1396; Metazoa - 17338; Fungi - 3422; Plants - 5037; Viruses - 0; Other Eukaryotes - 2996 (source: NCBI BLink). [Source:TAIR;Acc:AT5G63135]
AT5G65120	AT5G65120		unknown protein; BEST Arabidopsis thaliana protein match is: unknown protein (TAIR:AT5G10110.1); Has 30201 Blast hits to 17322 proteins in 780 species: Archae - 12; Bacteria - 1396; Metazoa - 17338; Fungi - 3422; Plants - 5037; Viruses - 0; Other Eu /.../es - 2996 (source: NCBI BLink). [Source:TAIR;Acc:AT5G65120]
