# Supplementary material for: Elucidating and mining the Tulipa and Lilium transcriptomes
Source: Plant Mol Biol. 2016 Jul 7;92(3):249–61. doi: 10.1007/s11103-016-0508-1 (PMC5566170; doi:10.1007/s11103-016-0508-1)
Supplement: Supplementary file 3 — Supplementary material 3 (XLSX 12 KB) [file 11103_2016_508_MOESM3_ESM.xlsx]

## Sheet: No. of putative TFs
Family	Domain	PFAM	Lily	Tulip	Rice	Arabidopsis
AP2	AP2	PF00847	13	10	27	18
ARF	B3	PF02362	17	14	24	22
B3	B3	PF02362	32	45	53	66
BBR-BPC	BBR-BPC	PF06217	6	6	3	7
BES1	BES1	PF05687	7	5	7	8
bHLH	bHLH	PF00010	78	83	169	153
bZIP	bZIP	PF00170	45	39	94	74
C2H2	Zinc Finger C2H2	PF00096	15	17	113	100
C3H	Zinc Finger C3H	PF00642	45	45	49	50
CAMTA	CAMTA	PF03859	3	4	7	6
CO-like	Zinc Finger B-box	PF00643	5	4	9	17
CPP	CPP	PF03638	8	6	11	8
Dof	Zinc Finger Dof	PF02701	22	19	28	36
E2F/DP	E2F/DP	PF02319	8	6	9	8
EIL	EIL	PF04873	3	3	8	6
ERF	ERF	PF04404	78	63	138	123
FAR1	FAR1	PF03101	50	60	70	17
GATA	Zinc Finger GATA	PF00320	22	26	31	30
GeBP	GeBP	PF04504	7	8	9	22
GRAS	GRAS	PF03514	35	35	63	34
GRF	Zinc finger GRF	PF06839	8	6	13	9
HB	Homeobox	PF00046	49	42	14	7
HSF	HSF	PF00447	33	25	25	24
LBD	LBD	PF03195	18	22	43	43
LFY	LFY	PF01698	2	2	2	1
LSD	Zinc Finger LSD1	PF06943	3	6	5	3
MIKC	K-box	PF01486	19	20	32	42
M-type	K-box	PF01486	2	9	36	66
MYB	MYB	PF00249	52	56	121	144
MYB-related	MYB	PF00249	112	104	89	66
NF-YA	CBFB-NFYA	PF02045	5	6	10	10
Nin-like	Nin-like	PF02042	3	7	12	14
NZZ/SPL	NZZ/SPL	PF08744	0	0	0	1
RAV	AP2	PF00847	1	2	5	6
S1Fa-like	S1Fa-like	PF04689	0	2	3	3
SBP	SBP	PF03110	17	14	20	17
SRS	SRS	PF05142	5	2	5	11
TCP	TCP	PF03634	19	19	21	24
Whirly	Whirly	PF08536	4	2	2	3
